# Supplementary material for: Shedding Light on the Dynamic Role of the “Target of Rapamycin” Kinase in the Fast-Growing C4 Species Setaria viridis, a Suitable Model for Biomass Crops
Source: Front Plant Sci. 2021 Apr 13;12:637508. doi: 10.3389/fpls.2021.637508 (PMC8078139; doi:10.3389/fpls.2021.637508)
Supplement: Supplementary Dataset 1 — GC-TOF-MS measurements of polar metabolites from the MTBE-extraction in S. viridis and A. thaliana after AZD8055 treatment. [file Data_Sheet_1.xlsx]

## Sheet: S1
Supplementary Dataset S1. GC-TOF-MS measurements of polar metabolites from the MTBE-extraction in S. viridis and A. thaliana after AZD8055 treatment.
Metabolite levels were normalized to the median of a given metabolite in all samples
S. viridis
	0h_1	0h_1.1	0h_1.2	0h_1.3	0h_1.4	A1h_2	A1h_2.1	A1h_2.2	A1h_2.3	A1h_2.4	A2h_3	A2h_3.1	A2h_3.2	A2h_3.3	A2h_3.4	A4h_4	A4h_4.1	A4h_4.2	A4h_4.3	A4h_4.4	A6h_5	A6h_5.1	A6h_5.2	A6h_5.3	A6h_5.4	A8h_6	A8h_6.1	A8h_6.2	A8h_6.3	A8h_6.4	A12h_7	A12h_7.1	A12h_7.2	A12h_7.3	A12h_7.4	D1h_8	D1h_8.1	D1h_8.2	D1h_8.3	D1h_8.4	D2h_9	D2h_9.1	D2h_9.2	D2h_9.3	D2h_9.4	D4h_10	D4h_10.1	D4h_10.2	D4h_10.3
Alanine	0.720257	0.715101	0.79039	0.574851	0.607245	1	0.73757	1.30992	1.20358	0.869024	0.878518	0.821201	0.976433	1.10544	0.887452	1.09134	0.915108	1.06391	0.872087	0.902286	0.703873	0.829658	0.818191	0.799781	0.784413	0.994785	0.896954	1.06241	0.913796	0.860958	1.22467	1.38303	1.39178	1.40221	1.33306	1.07039	1.30042	1.23634	1.00901	0.999939	1.10686	0.995365	0.990168	0.979664	1.04387	1.32357	0.898423	0.937222	1.02731
Pyruvate	0.118324	0.145758	0.236666	0.234933	0.226401	0.670567	0.759398	1.51044	1.1726	NA	2.53909	2.37593	2.99854	2.58871	2.80766	2.77382	2.51987	2.28117	1.72911	1.94596	1.98833	2.20643	1.74987	1.49418	1.59068	2.11388	1.74957	2.10188	1.87365	NA	1.64571	NA	2.12902	1.37649	1.5032	1.03292	1.14727	1.1335	1.05643	0.85049	0.854113	0.680441	1	0.746554	0.856496	1.0209	0.595033	0.810759	0.8271
Valine	2.89254	2.97053	2.88537	3.24802	3.39155	1.71032	1.73222	1.45217	1.86465	1.59221	1.09916	0.99446	1	1.20021	1.027	0.947646	0.884852	0.945302	0.832156	0.84194	0.93375	0.934263	0.983086	1.01769	0.898581	1.02432	0.998717	1.08801	0.94288	1.01722	1.26831	1.41438	1.42171	1.37176	1.41991	1.59298	1.56444	1.23891	1.67158	1.75432	0.861396	0.94475	0.821694	0.704219	0.79135	0.718824	0.554167	0.712238	0.664929
Glycerol	1.52907	1.35816	1.33469	1.22816	1.51314	5.15432	5.1672	3.24167	3.98057	4.2126	3.42754	3.43235	3.02691	3.83011	NA	2.32745	NA	2.53491	2.4382	2.80592	3.1024	3.0527	2.22806	2.63553	2.27056	0.543253	0.676877	0.560994	0.600369	0.702599	0.580891	0.480102	0.49392	0.45004	0.56882	1.05108	0.909466	1.28454	NA	0.837886	1.07283	1.00369	0.654064	0.996307	0.916645	0.35179	1.04653	0.785237	0.888375
Leucine	2.41983	2.27582	1.99094	2.16704	2.49725	1.34772	1.60686	1.18319	1.72551	1.26057	1.1081	0.920707	1.1066	NA	1.0816	0.963467	0.996161	1.10848	1.00384	0.953299	1.14786	0.974347	0.950552	1.04581	0.909807	1.08966	1.08728	1.16585	0.966253	1.02697	1.11904	1.26324	1.2908	1.19116	1.31426	1.1072	1.02728	1.27902	1.32135	1.43924	0.832044	0.81184	0.738581	0.59007	0.791342	0.603077	0.556803	NA	0.491586
Isoleucine	3.33906	3.58404	3.11271	3.44713	4.11209	1.81502	2.09339	1.65851	2.12175	1.996	1.57216	1.26262	1.39591	1.42789	1.40393	0.977301	1.00903	1.05897	1.00209	0.95414	1.02773	0.9116	1.01735	0.926237	0.891692	0.920371	0.931014	0.971667	0.792901	0.865167	1	1.08626	1.10129	1.02305	1.10947	1.64339	1.65827	1.25966	2.04136	2.19321	1.09919	1.06168	0.975158	0.804102	1.05403	0.635877	0.480488	0.67489	0.482466
Glycine	0.561618	0.541478	0.538478	0.544196	0.760678	1.53977	1.41826	1.71819	1.60904	1.71181	1.37761	1.3875	1.15955	1.19634	1.14515	0.943953	1.0831	1.07217	1.05041	0.975336	0.840023	1.01505	0.846517	0.664468	0.892212	0.77721	0.837819	0.750006	0.811576	0.762213	0.921325	0.898634	0.760039	0.884316	0.714592	1.59294	1.68975	1.32558	1.64269	1.76612	1.24933	1.22188	1.23695	1.06439	1.30988	0.966759	0.768763	1.09167	1.0495
Orthophosphate	1.86605	2.07342	1.6755	1.84315	2.15363	1.60495	1.76435	1.29512	1.2792	1.32167	1.1127	1.5119	1.31818	1.15805	1.45739	0.855441	0.912059	0.802867	0.843269	1.08283	1.07648	0.968812	1.00183	0.98684	1.05995	1.14471	0.989066	0.901813	0.847865	0.883459	0.784072	0.709418	0.819434	0.773901	0.874152	1.39498	1.52484	1.16622	1.70077	1.73412	1.25946	1.22449	1.12631	1.59018	1.11206	0.911194	0.888897	0.926455	0.916026
Proline	1.16737	0.911647	0.859461	1.12743	0.987353	0.993142	0.851163	0.902201	NA	0.725312	0.820588	0.711978	0.874249	NA	0.683213	1.07404	0.993251	1.13551	0.959534	0.996735	1.15719	1.10239	1.116	1.14674	0.972561	1.37422	1.10589	1.28248	1.15115	1.2562	NA	1.45798	1.77877	1.78097	1.37489	1.01189	0.934013	NA	1.17006	0.81335	0.880406	1.04013	0.800679	0.574909	0.630321	0.9141	0.71961	1.07487	0.857495
Glycerate	0.21895	0.247886	0.238725	0.209794	0.24107	0.923862	1.16613	1.11781	1.05221	1.31702	1.03096	1.18439	0.99759	0.817669	0.971555	0.957401	1.07097	0.991107	1.03132	0.933829	0.756056	1.10168	1.01839	0.93127	0.924148	0.968526	1	0.993474	1.22694	1.18912	1.01731	1.29274	0.772754	1.20706	0.763512	1.00566	1.37617	0.861234	1.24335	1.30469	1.05972	1.02231	0.996412	0.769826	0.983762	1.06983	0.822033	1.11977	0.87698
Serine	2.64012	3.09355	3.09987	3.1889	3.61238	1.802	1.70584	1.27214	1.74087	1.7038	1.32974	1.2143	1.07497	1.11085	1.02369	1.01481	1.16007	1.18134	1.16711	1.02815	0.880303	1	0.829769	0.863853	0.930052	0.881616	1.0158	0.914733	0.861693	0.852278	1.0468	1.10443	0.995419	0.95148	0.920432	1.48485	1.55028	1.31449	1.39697	1.75106	1.07302	1.03641	1.06108	0.809024	1.05386	0.825727	0.640614	0.866354	0.767266
Threonine	1.5636	1.62301	1.65885	1.84516	1.77798	1.30189	1.22187	1.12531	1.4523	1.18995	0.961605	0.931445	0.858947	0.90994	0.770647	0.797729	0.840869	0.916752	0.807952	0.849188	0.912957	0.95677	0.92183	0.969505	0.877521	1.06151	1.04685	1.19678	1.09685	1.08893	1.37879	1.49196	1.50661	1.25285	1.42872	1.32717	1.3223	1.22102	1.15043	1.27348	0.876774	0.934077	0.88277	0.694575	0.851613	0.73222	0.696979	0.752209	0.885119
C4H4O4 [Fumarate|Maleate]	0.276611	0.315972	NA	0.32754	0.306464	1.07633	0.961599	1.27122	1.14703	0.946121	1.02376	0.887975	0.951302	1.07498	1.08977	0.887658	0.922421	1.04629	0.920919	0.951672	0.858494	0.807765	0.784847	0.88028	0.870919	0.954873	0.645847	0.950679	1.03597	0.715213	0.78479	0.365492	0.767394	0.746267	0.676229	1.27446	1.1171	1.46775	1.15536	1.14166	1.20254	1.15355	1.13034	1.05951	1.2736	0.971597	0.89346	1.12387	1.09274
Uracil	1.33116	NA	2.57583	1.49951	2.50171	NA	NA	1.30373	1.36202	0.986717	1.25013	NA	1.0065	0.664871	NA	0.417027	0.485187	NA	NA	0.330623	0.924026	1.02284	1.03215	0.466889	NA	NA	NA	0.559367	0.267672	0.782238	NA	NA	0.558284	0.321693	0.593828	1.9803	1.58372	0.993497	2.47617	2.24031	1.452	1.85069	1.20611	2.12628	2.04069	NA	0.542929	0.761373	NA
b-Alanine	1.55267	1.77836	1.87399	2.19868	2.25166	1.21128	1.15077	1.02524	1.26945	0.993396	0.84954	0.881145	0.966873	0.753893	0.882944	0.603072	0.804359	NA	0.714968	0.817782	1.10596	1.19749	1.0066	0.870735	1.0828	1.05491	1.18714	1.35864	1.08369	1.21009	1.30103	1.52055	1.38391	0.829727	1.37407	1.40302	1.31398	1.48203	1.0898	1.25421	1.04562	0.953232	0.884897	1.00737	0.985811	0.868708	0.568244	0.975446	0.905971
Homoserine	0.470759	0.53667	NA	0.539549	0.628659	1.05311	0.827287	1.01624	1.24568	0.470645	0.483906	NA	0.481581	0.443903	0.475777	0.494492	0.568441	NA	0.47712	0.56243	0.486264	0.631167	NA	0.526854	0.488375	0.544907	0.79408	0.658298	0.794979	0.586881	0.742878	0.588334	0.710044	0.577514	0.587694	1.13417	1.2634	1.4167	0.98376	0.964889	1.1045	1.31918	1.3154	1.05419	1.08211	1.36153	1.25014	1.12109	NA
Citramalate	NA	0.11256	NA	0.113803	0.131348	0.661028	0.704696	0.77759	0.822029	0.667463	0.862034	0.896634	0.838515	0.640738	0.72911	0.948538	1.1323	1.02831	1.05292	1.12583	0.843984	1.09058	1.10272	0.98034	1.11974	1.2303	0.954253	1.13139	1.07453	1.04496	1.2336	1.33864	1.01441	1.21727	0.877621	0.672168	0.698384	0.726859	0.629094	0.642047	0.786286	0.923288	0.793126	0.824041	0.869314	1.05048	0.769651	0.983838	1
Malate	0.13431	0.14324	0.146976	0.152711	0.125687	0.462919	0.291997	0.49893	0.545261	0.428941	0.598985	0.492255	0.577882	0.644916	0.510111	1.04687	0.913712	0.990372	1.04631	1.06698	1	0.849348	0.983347	1.0521	0.976595	1.22707	1.00756	1.18206	1.22625	1.14505	1.32651	1.52424	1.33313	1.32369	1.45676	0.474763	0.464476	0.621641	0.327551	0.39109	0.594199	0.581563	0.698811	0.484668	0.669599	1.15804	1.00425	1.07909	1.10476
4-Aminobutanoate	2.11311	NA	1.32683	1.67359	1.3099	NA	1.03594	1.00263	NA	0.936655	1.11411	0.723758	NA	0.963465	0.848678	1.14643	0.854469	0.988451	NA	0.974686	1.07367	1.16846	1.23774	1.01709	0.861645	1.07663	0.953335	1.13715	1.00186	0.858446	NA	0.681951	0.734321	0.581466	NA	1.34338	0.928627	1.29401	NA	1.2575	0.982625	0.953148	1.13895	0.977084	NA	NA	1.21913	0.939662	0.874828
Aspartate	1.1649	1.04636	1.46153	1.52214	1.18898	0.771507	0.654179	0.873509	1.00931	0.678215	0.926476	0.926806	0.879367	0.97944	0.766581	0.902496	1.0075	1.14784	0.945351	0.947108	0.875847	0.79783	0.747829	0.927064	0.77083	1.01793	0.98866	1.05427	0.978951	0.952632	0.984501	1.05979	1.01471	0.917252	0.997631	0.977602	0.876376	1.14454	0.598528	0.644183	1	1.03777	1.10159	0.792983	0.955015	1.10309	0.900252	1.12432	1.24757
Threonate	1.17217	1.04848	1.42161	1.49004	1.1716	0.780799	0.667943	0.876074	1.01222	0.686413	0.910531	0.912209	0.868239	0.966887	0.778431	0.918001	0.99775	1.13714	0.92887	0.945953	0.867694	0.793327	0.767653	0.941642	0.766605	1.04989	0.984472	1.05565	0.988597	0.960295	1	1.0739	1.01913	0.928216	1.01007	0.979058	0.875559	1.15576	0.615876	0.654778	0.986112	1.04146	1.09789	0.810073	0.958513	1.11452	0.914491	1.12487	1.24596
Asparagine	0.904993	1.93512	NA	1.24314	NA	NA	1.36783	1.47	1.83378	1.3117	0.776629	1.09348	1.05515	0.622588	1	0.460011	0.722826	NA	0.57966	0.623699	1.16716	1.77382	1.85127	0.589002	1.47188	0.739396	0.971033	1.1749	0.662791	0.973337	NA	NA	0.817912	0.513158	0.580832	1.0465	1.67062	1.10377	NA	NA	NA	0.824056	0.714889	0.899965	NA	1.76163	0.430709	0.837582	NA
Methionine	1.22218	1.7785	2.21245	1.47808	1.9633	1.98838	1.65856	1.71357	2.09568	1.32969	1.15909	0.989051	0.962533	0.711926	1.09764	0.759964	0.988382	0.953648	0.812016	0.75443	0.84581	1.41171	1.29304	0.732001	1.09385	0.99146	0.81192	0.958473	0.857651	1.11688	NA	NA	0.757824	0.815329	0.530805	1.50405	1.9432	1.29753	1.87485	1.95284	1.40103	1.12585	1.20012	0.803831	1.56496	1.20888	0.767423	0.993607	NA
Diethanolamine	0.990273	0.840388	NA	NA	0.709502	0.518094	0.949886	1.53439	1.265	1.63457	1.50223	0.938804	1.13994	1.07271	1.07805	1.01374	1.3035	1.12268	1.25439	0.78961	0.579777	0.966009	0.702925	1.14578	1.18374	1.20315	1	0.820402	0.694241	1.13421	0.740486	1.31213	1.09806	1.23865	1.08925	NA	NA	0.898891	0.535913	0.676755	1.15097	1.0418	1.14379	0.494907	0.479205	0.928688	0.720672	0.912788	0.323844
Asparagine BP1	0.971911	0.820619	NA	NA	0.692653	0.499492	0.939513	1.55296	1.25513	1.67043	1.52015	0.931563	1.13565	1.06431	1.06292	1.02627	1.32564	1.13073	1.27736	0.778687	0.567124	0.961883	0.695174	1.16586	1.20046	1.21957	1.00367	0.813549	0.684484	1.15189	0.741108	1.35443	1.12591	1.25468	1.10334	NA	NA	0.879093	0.522151	0.660938	1.13361	1.03139	1.14042	0.483897	0.464259	0.933936	0.709778	0.900962	0.309791
Arginine	1.37181	2.26872	2.8094	2.02133	NA	1.82202	2.34643	1.37556	2.43842	2.06079	1.92995	1.72884	1.42683	0.748817	1.26857	0.849693	1.17923	1.41512	1.59495	0.855947	1.07774	NA	1.31307	0.678457	0.925941	0.908652	0.763766	0.688935	0.781046	0.757738	NA	1	0.602663	0.808504	0.33959	2.03944	2.11198	0.926493	1.96657	2.44085	1.63488	1.22529	1.49647	0.857006	1.43862	1.14014	0.593784	1.09016	1.08895
C5H10O5 [Xylose|Arabinose|Lyxose]	NA	0.707169	0.864482	NA	0.835122	1.06171	0.737531	NA	0.932017	NA	1.10773	1.05871	1.29628	NA	1	NA	NA	1.53098	1.31103	1.35901	1.62197	1.45887	1.42177	NA	1.42146	1.32628	NA	1.67969	1.66342	NA	1.71787	1.67908	1.45834	2.17686	2.20785	0.949385	0.774587	NA	0.699891	0.811757	0.700639	0.671621	0.683861	0.682997	0.695591	0.920771	NA	0.78896	1.09944
Xylitol	0.704699	0.667544	0.626906	0.656057	0.82417	0.755415	0.631544	0.741759	0.768462	NA	1	0.910135	1.09398	1.01595	0.936439	1.52787	1.36563	1.28982	1.27818	1.25702	1.72701	1.57755	1.66173	1.61632	1.52707	1.53537	1.65075	1.99944	1.86499	2.25092	2.1394	NA	2.00033	2.03291	1.94475	0.692441	0.717725	0.711633	0.743132	0.711426	0.662391	0.648022	0.636264	0.545861	0.587503	0.826664	0.732836	0.789768	0.928589
C5H10O5 [Ribose|Ribulose]	0.348927	0.597628	0.628699	0.580117	0.669077	0.709267	0.557242	0.65231	0.701647	NA	1.27115	1.18804	1.52369	1.48257	1.24504	2.10902	1.81163	1.64168	1.7398	1.60287	2.47092	1.81488	1.99046	2.21465	1.82256	1.83472	2.10126	2.64569	2.39056	2.98766	2.48742	NA	2.55098	2.36568	2.4782	0.630751	NA	0.692306	0.588778	0.614883	0.565574	0.529642	0.531127	0.508518	0.503044	0.673347	0.681605	0.642719	0.74848
5-Oxoproline	0.695279	0.780873	1.07468	0.877597	NA	NA	0.652453	0.755645	1	0.643477	0.707541	0.708711	0.756116	0.697377	0.690319	0.811931	0.796785	0.957608	0.867045	0.755593	1.41643	1.05774	1.11802	0.902959	0.885366	0.925833	1.13499	1.38537	1.05232	1.09569	NA	1.78581	1.57413	1.05311	1.61759	0.854557	0.832871	1.0122	1.15608	1.17041	0.883795	0.791394	0.766023	0.677918	NA	1.19131	0.851586	0.877903	NA
Glutamate	0.906253	0.76677	0.969886	1.14123	0.754583	0.68043	0.666163	0.935002	1.05003	0.855018	0.944789	0.852702	0.880324	0.993444	0.808834	1.16236	1.13596	1.22437	1.2318	1.08128	0.934058	0.863396	0.788492	1.10092	0.846977	1.13977	1.01973	1.15095	1.17536	1.06414	0.837785	1.0678	1	1.11045	0.935254	0.962649	0.877065	1.08436	0.563629	0.596456	0.874559	0.994613	1.01582	0.683886	0.617383	0.962354	0.961496	0.98638	0.687162
Putrescine	1.44835	1.81987	1.43035	1.51176	1.94037	1.45858	1.18781	1.36853	1.45816	1.56392	1.41946	1.22119	1.20206	1.05111	1.05407	0.904188	1.0108	1.00154	1.19949	1	0.807928	1.02216	1.11889	0.816452	0.986519	0.92742	0.947112	0.825438	0.888584	0.971315	0.8074	0.789228	0.723838	0.908969	0.692833	1.34677	1.188	1.31278	1.29475	1.31604	1.06001	1.18145	1.16954	0.778686	1.26735	1.00097	0.941182	0.967429	1.01306
Ketoglutarate	0.0900221	0.0879348	0.134438	0.115711	0.129546	0.730528	0.775964	1.08086	0.941103	NA	1.66333	1.44248	1.69137	1.22353	1.51337	1.66522	1.67949	1.65078	1.72433	1.33511	0.925072	1.40394	1.11408	1.01378	1.26848	1.14791	0.993833	0.960717	1.1963	1.37301	1.0407	NA	0.816024	0.816901	0.606501	0.886901	1	1.12971	0.793638	0.756559	0.980921	0.904236	1.21846	0.845769	1.0506	1.41667	0.983556	1.19318	1.25606
Phenylalanine	1.95927	2.50838	2.20683	2.47302	3.13045	1.78608	2.03112	1.48556	2.22144	1.96059	1.47031	1.14263	1.29111	1.22934	1.17887	0.814503	1.03561	1.06413	1.09184	0.823578	0.757452	0.904272	0.680111	0.750258	0.803759	0.837392	0.927278	0.819416	0.702785	0.817857	1.07995	1.59126	1.50914	1.10963	1.37794	1.66422	1.546	1.26572	1.91547	1.97923	1.26575	1.14892	1.1457	0.791122	1.10751	0.892546	0.654715	0.885754	0.779684
Ribonate	0.885577	0.909053	0.97554	1.0104	0.951382	1.22947	1.01581	1.10571	1.22196	0.893705	0.753102	NA	0.794269	0.714391	0.854521	0.630056	0.912265	0.875422	0.729146	0.778838	NA	1.01688	1.16925	0.971115	0.900729	1.06285	0.831826	1.04523	0.791525	1.03825	1.13948	1.03912	1.10585	1.17152	0.966649	0.956381	1.18976	1.11281	1.02548	1.00338	0.948451	NA	0.911952	0.866209	0.791416	1.03991	0.95336	0.996623	0.909515
Ornithine	1.46622	1.87215	2.53031	2.09382	2.60535	1.22441	1.89946	1.32562	1.85384	1.95445	1.59459	1.80379	1.27623	0.878733	1.33061	0.956283	1.27631	1.26099	1.10729	0.845619	0.928855	0.949824	1.09316	0.692256	0.931736	0.777558	NA	0.852864	0.719298	0.991011	0.889171	0.852851	0.590649	0.950424	0.327565	1.41268	1.64433	1.05575	1.71326	2.20068	1.42751	1.25811	1.30233	0.959298	1.17605	1.09349	0.93042	1.22459	1.13159
Glycerol 3-P	1.08202	1.29794	1.32403	0.886884	1.06999	1.16709	1.07089	1.33705	1.41078	1.00292	0.879436	0.930932	0.842951	0.710158	0.815108	0.714867	0.793182	0.852883	0.739134	0.818679	0.785716	0.915679	1.02642	0.993858	0.906321	0.948211	0.742013	0.837166	0.819385	0.985819	0.816357	0.960397	0.856029	0.740661	0.777494	1.47173	1.30506	1.73094	1.40555	1.04325	1.01684	1.09097	1.13123	1.06311	1.12034	0.857571	0.800511	0.964772	NA
Quinate	0.0890973	0.0541814	0.0978102	0.110321	0.101737	0.411448	0.243411	0.489716	0.454382	0.370366	0.506484	0.551581	0.522906	0.52011	0.521207	0.98682	0.91876	1.09804	0.830347	1.04223	0.832457	1.01318	0.976325	1.02235	1.0265	1.11104	0.903768	1.15334	1.07323	1.16026	1.26663	1.55067	1.26659	1.28544	1.23048	0.478679	0.472455	NA	0.292029	0.308241	0.578002	0.630112	0.666231	0.53377	0.60525	1.191	0.852843	1.06626	1.18671
Fructose [|Psicose]	0.0228209	0.0198274	NA	NA	0.023441	0.505344	0.344263	0.573862	0.604871	0.702528	1.13668	0.99095	1.16774	1.06972	0.990123	1.31198	1.25542	1.34938	1.31831	1.33205	1.33801	1.43062	1.49283	1.1729	1.17643	0.791558	1.09843	1.16919	1.4436	1.21247	1.07653	0.923555	0.962964	0.969334	0.916256	0.515248	0.50101	0.609699	0.56605	0.538259	1	0.960794	1.25121	0.998167	1.19483	1.43065	1.46434	1.29513	1.41833
cis-Aconitate	1.0888	0.819255	1.01208	NA	1.00922	1.76029	1.26136	1.2485	NA	1.34907	NA	NA	0.689668	0.772103	0.770223	0.888728	0.909776	1.01669	NA	0.815838	0.822131	NA	0.920128	0.785926	0.742697	0.736201	0.878828	0.788348	1.07753	0.854401	0.937798	0.822719	0.721658	0.951919	0.498773	1.76164	1.84683	1.77605	0.928661	1.60951	1.15038	1.37462	1.29093	0.913527	1.15568	1.21941	1.55808	1.28873	1.57726
Sorbose	0.0263755	0.0198606	NA	NA	0.0257672	0.522484	0.370882	0.582963	0.586224	0.694741	1.14708	1.00976	1.12832	1.07641	0.96913	1.2683	1.27355	1.31282	1.30952	1.23148	1.2868	1.40921	1.41237	1.1592	1.218	0.725136	1.09879	1.05356	1.33336	1.17077	1.01738	0.812965	0.891777	0.914508	0.839643	0.516864	0.503629	0.603835	0.594728	0.559197	0.947688	0.997732	1.27672	1.02279	1.23858	1.3885	1.5091	1.29573	1.38315
Shikimate	0.0807972	0.0775406	0.111754	0.119418	0.117977	0.62482	0.380089	0.648251	0.654229	0.669669	0.961137	0.970967	0.987351	0.890689	0.862486	1	1.11996	1.19907	1.02197	1.03514	0.944615	1.13589	1.03354	0.919381	0.95871	0.774665	0.998216	0.974583	1.14517	1.05924	1.25496	1.22515	1.14579	1.26231	1.01098	0.638593	0.634446	0.826443	0.539933	0.556933	0.891901	1.01303	1.15599	0.892256	1.13329	1.20742	1.20459	1.27352	1.32675
Citrate	0.636255	0.500595	0.73583	0.768174	0.747484	0.509339	0.401767	0.504386	0.628388	0.488177	0.674192	0.586383	0.729908	0.814367	0.596444	1.3394	1.18205	1.22928	1.34739	1.26524	NA	0.9305	0.962425	1.16365	1.04738	1.28696	1.05692	1.51241	1.28236	1.06398	1.14122	1.32561	1.22554	1.05816	1.31896	0.537357	0.46798	NA	0.447683	0.46563	0.663984	0.621815	0.727278	0.500871	0.721399	1.22496	1.02505	1.03112	1.13853
Isocitrate	0.128415	0.131928	0.171466	NA	0.152785	0.289832	0.214638	0.248934	NA	0.269901	0.382197	0.301325	0.403171	NA	0.28485	1.20261	0.823006	1.07346	1.05903	1.13714	1.55222	1.02033	1.19928	1.52307	1.20938	1.72711	1.73585	2.04362	1.9366	1.61276	2.18944	2.12499	2.41547	2.07215	2.51001	0.347544	0.284287	NA	0.296754	0.278087	0.309897	0.361998	NA	0.262237	0.338177	0.748173	0.654545	0.777184	0.813046
Glutamine	0.142846	0.165087	0.252186	NA	0.187853	0.321931	0.255123	0.28792	NA	0.292411	0.325502	0.308938	0.346919	NA	0.243273	0.987857	0.756701	1.03495	0.974542	1.13368	1.72685	1.01214	1.17145	1.64559	1.27458	1.94427	1.9881	2.20759	1.95089	1.6701	2.29433	2.20751	2.68347	2.28488	2.71341	0.466443	0.358625	0.505473	0.355181	0.30788	0.314584	0.425895	0.44218	0.228106	0.304073	0.702469	0.7356	0.832747	0.980725
Glucose	0.0752981	0.0995293	NA	0.0773092	0.0809384	0.40176	0.300061	0.335481	0.412516	0.470039	0.852618	0.581676	0.856094	NA	0.656398	2.17744	1.36133	1.50604	1.64861	1.62685	1.5404	1.57321	1.63285	1.56497	1.56699	1.63425	1.43636	1.8217	1.91665	1.65866	1.79909	1.72398	1.59036	1.46571	1.74336	0.388552	0.308862	0.544216	0.374089	0.450727	0.565497	0.580795	0.788307	0.617014	0.744545	1.28884	1.15879	1.12699	1.00734
Citrulline	0.953609	1.66508	NA	1.76284	NA	1.51547	1.93268	1.1937	2.1356	1.76365	1.32638	1.6662	1.35915	0.849596	1.15095	0.890163	0.987116	NA	1.24611	1.00694	1.44412	NA	1.38238	0.582248	1.12048	0.880602	1.08182	1.06852	1.05905	0.958512	NA	NA	0.967056	0.880332	0.571271	1.39054	1.93423	0.812743	1.73515	2.0226	NA	0.993058	0.941634	0.992204	1.20869	NA	0.701746	0.965205	1.08588
C6H10O7 [2-Keto-[Glucon|Gulon]ate]	0.322631	0.333429	NA	0.310995	NA	0.658513	0.356886	0.529768	0.778308	NA	NA	0.906582	1.1306	1.27687	0.818488	2.0509	1.72933	1.83272	1.98817	0.836743	1.18168	NA	1.16127	NA	1.11898	1.10612	1.19411	2.29188	2.56467	2.36049	NA	0.508538	0.983524	0.988385	1.04415	0.810257	0.828787	0.868574	0.623787	NA	0.904818	0.892803	NA	0.746387	1.01434	1.36138	0.945443	1.01161	1.12255
Lysine	2.02615	2.54678	2.57853	2.41111	3.22446	1.58934	2.46322	1.55777	1.93062	2.01936	1.57045	1.52614	1.30342	1.02211	1.30591	1.10052	1.27208	1.44774	1.39145	1.13008	1.29222	1.41401	1.0878	0.848549	0.952842	0.897582	1.01098	0.871737	0.897136	0.880234	0.945346	1.03686	0.667662	0.862624	0.587134	1.51361	1.62934	1.02234	1.47138	1.78091	1.11231	1	0.961549	0.848069	1.09332	0.757994	0.54332	0.841062	0.634698
Galacturonarw	0.525519	0.602604	0.737961	0.535401	NA	1.16639	0.757453	0.94046	1.10985	0.87356	0.779877	0.79563	0.935724	0.68142	0.645956	0.864665	0.86856	0.903857	0.907121	0.825052	1.02551	0.939188	1.01796	0.85304	0.553079	0.684589	0.737363	0.874781	0.893951	0.804474	NA	0.682525	0.581802	0.572151	0.580369	1.06114	1.04504	1.1467	1.17744	1	1.05209	1.16707	1.12928	1.10833	1.08925	1.54181	1.22319	1.25438	NA
Dehydroascorbate	0.811215	NA	0.863996	NA	0.850904	NA	NA	0.682302	0.748622	0.868792	0.987763	1.55104	NA	NA	NA	NA	NA	1.89347	2.71	2.26173	NA	NA	4.63844	2.7618	NA	15.8227	3.91607	16.5131	6.90394	NA	NA	NA	6.22031	4.50512	1.67518	0.813382	0.612198	NA	1.01224	NA	NA	0.582818	NA	NA	NA	0.444571	NA	NA	0.796169
Tyramine	0.823253	0.755256	1.27169	1.31657	1.0319	1.54869	1.40796	1.18613	1.64268	1.15064	0.818451	NA	0.590547	0.693562	0.516039	0.766476	0.917572	1.04515	1.15189	0.871669	0.760921	NA	0.906791	0.783405	0.731037	0.648596	1.09895	0.824639	1.05198	1	0.994513	0.787874	0.75394	NA	0.39719	1.90415	1.30613	1.55426	0.921908	1.55228	1.07109	1.27655	1.23589	0.824829	0.94867	1.37506	1.06869	1.01059	NA
myo-Inositol	0.452084	0.445778	0.853532	0.88259	0.905083	0.448075	0.469332	0.589594	0.747334	0.59915	0.515183	0.500044	0.501704	0.669744	0.437725	0.996922	0.797606	0.95583	0.959825	1.14216	1.29247	1.07701	1.19141	1.15435	1.11545	1.20165	1.33673	1.3558	1.33606	1.33721	1.20087	1.07195	0.913582	1.00308	0.965879	0.817229	0.61851	0.871241	0.593074	0.834033	0.560287	0.527978	0.5358	0.2974	NA	0.707013	0.991113	1.03863	1.23314
Tyrosine	1.84727	2.40916	2.3915	2.49387	NA	1.59712	1.85671	1.27761	1.97744	1.76166	1.29817	1.13164	1.15015	1.09956	1.01099	1	1.11962	1.39949	1.27418	1.03582	1.20862	1.22156	1.02066	0.865899	1.04303	0.833711	1.10315	1.02184	0.85453	0.932829	0.97032	1.09594	0.956836	0.755118	0.779191	1.33639	1.23598	1.02456	1.62622	1.64856	1.00823	0.808453	0.781668	0.546221	0.933715	0.930348	0.633216	0.952331	0.909394
Adenine	1.16453	1.12657	1.16587	1.17661	1.06789	1.13572	0.912026	1.03197	1.17816	1.33582	1.01084	1.11939	1.25647	1.03881	0.964154	1.09568	1.29168	1.28449	1.1283	0.900981	1.1898	1.20071	1.22017	1.13029	0.973416	0.93811	1.14246	1.08129	1.0267	NA	1.04844	NA	0.874548	0.914812	0.86562	1.09719	0.986395	1.08506	0.939032	0.922047	0.841201	0.847521	0.822305	0.814883	0.874142	0.901626	0.887386	0.836288	1.07611
Pantothenate	2.06278	2.32508	2.07139	2.2366	2.07758	NA	1.32818	1.37819	1.55539	1.11414	0.920535	0.766603	NA	0.718143	0.721448	0.71856	0.706709	0.852766	0.829843	0.89115	0.974331	0.925682	1	0.798482	0.730133	0.579218	0.813101	0.973365	1.12366	1.11407	0.756242	NA	0.757755	0.800115	0.664027	1.66783	1.52502	1.70486	1.26721	1.69892	0.870555	0.730156	NA	0.729193	NA	1.02643	1.1387	0.852624	0.786739
C6H13O9P [Glc 6-P|Gal 6-P]	0.420286	0.394648	NA	0.742897	0.673229	1.53961	0.814972	1.24082	1.48473	1.16459	1.03852	0.892802	0.989031	1.15909	1.0236	1.02001	0.907885	1.32704	0.968101	1.1504	1.00358	0.832872	0.804505	0.996772	0.862811	0.805717	0.768161	0.969463	1.03717	0.877403	0.952814	1.00323	0.809816	0.751174	0.922121	1.49827	1.48829	1.94961	1.04524	1.133	1.16735	1.10774	1.13586	0.944419	1.12075	0.953109	0.809249	1.10396	1.07473
Tryptophan	1.4416	1.45019	1.30097	1.07284	1.54906	1.4402	1.08127	1.44041	1.57773	1.50675	1.01424	NA	0.867717	0.886465	0.851673	0.879497	0.945288	0.974644	0.922208	0.8363	0.81884	0.928192	1.03265	0.898601	0.906203	0.934048	0.797139	1.06188	1.0298	0.942614	0.970757	0.868396	0.873626	0.759692	0.624028	1.30924	NA	1.4573	1.11381	1.33729	0.982411	1.15425	1.17481	0.983307	1.0345	1.03298	0.826529	1.08508	1.16037
Sucrose	0.130265	0.100883	0.163256	0.140531	0.101928	1.3489	1.02719	1.23507	1.43212	1.33363	0.953881	0.934459	0.812265	1.18034	0.850268	0.906031	0.735352	0.769693	0.752026	0.610023	0.605119	0.686251	0.619995	0.659293	0.5907	0.858721	0.639242	0.654237	0.701934	0.820367	1.186	1.04447	1.10091	1.18135	0.770996	1.8989	1.32332	1.43214	1.36879	1.27825	1.12609	1.27183	1.24954	0.955834	1.24431	1.15369	1	0.795177	1.00293
Maltose	0.750946	1.43563	1.63644	0.787912	1.36438	2.06861	0.968105	0.947592	2.1698	1.98946	1.0047	0.934776	0.900003	NA	0.656745	NA	1.34099	1.26296	1.01358	NA	NA	1.03849	1.14503	0.758586	0.536344	0.460032	1.30809	0.973862	1.29483	1.44095	1.1405	0.933234	0.618923	NA	0.872516	2.03298	1.87443	2.34831	1.10703	1.70529	0.8385	0.950492	1.09821	0.742576	1.19272	1.08768	1.44217	1.12549	NA
Trehalose	0.800568	0.623391	NA	NA	0.711799	1.49512	1.03398	0.977702	NA	1.29277	0.740414	NA	0.619403	0.890272	0.650789	0.923813	0.871413	1.03217	NA	0.810577	0.817728	0.994572	1.06139	0.844051	0.592643	0.64444	0.885759	0.764593	NA	0.83704	0.924581	0.848587	0.833779	0.912609	0.649821	1.93391	1.94236	1.85752	0.889981	1.26469	0.925915	1.40634	1.30777	1.13155	1.20881	NA	1.29018	1.17419	NA
Galactinol	0.24683	0.49541	0.564337	0.480297	NA	0.649202	0.497236	0.82414	NA	0.485999	0.457448	0.359958	NA	0.373855	0.239702	0.860173	0.829331	1.02948	0.73373	0.97052	1.4604	1.7428	1.75344	1.57302	1.22027	2.13036	1.83034	1.93144	1.94925	2.4093	NA	2.87532	2.45857	2.1258	1.53376	0.512728	0.543045	0.491418	NA	0.304243	0.616302	0.514437	0.550427	0.224449	0.579618	0.773581	0.864285	1.07162	NA
A. thaliana
	0h_1	0h_1	0h_1	1h_AZD_2	1h_AZD_2	1h_AZD_2	1h_AZD_2	1h_AZD_2	1h_DMSO_3	1h_DMSO_3	1h_DMSO_3	1h_DMSO_3	1h_DMSO_3	2h_AZD_4	2h_AZD_4	2h_AZD_4	2h_AZD_4	2h_AZD_4	2h_DMSO_5	2h_DMSO_5	2h_DMSO_5	2h_DMSO_5	4h_AZD_6	4h_AZD_6	4h_AZD_6	4h_AZD_6	4h_AZD_6	4h_DMSO_7	4h_DMSO_7	4h_DMSO_7	4h_DMSO_7	4h_DMSO_7	6h_AZD_8	6h_AZD_8	6h_AZD_8	6h_DMSO_9	6h_DMSO_9	6h_DMSO_9	6h_DMSO_9	8h_AZD_10	8h_AZD_10	8h_AZD_10	8h_AZD_10	8h_DMSO_11	8h_DMSO_11	8h_DMSO_11	8h_DMSO_11	12h_AZD_12	12h_AZD_12
2-Hydroxypyridine	1.22871	1.22743	1.12339	1.00251	1.19111	1.18669	1.28955	1.0543	1.15669	1.17891	0.641627	NA	1.22409	0.859246	1.05549	1.05134	0.893476	0.970884	1.0462	1.04419	1.07406	1.03234	0.992648	0.915948	0.875123	0.853312	0.999064	1.13022	0.946555	0.998407	0.879073	1.1051	0.983847	0.968583	0.871429	0.892009	0.889383	0.898056	0.915339	0.628663	NA	0.824522	0.771301	0.976393	1.09901	0.887167	1.01279	0.772637	1.07075
Alanine	0.63199	0.606695	0.715028	0.984649	1.00201	1.01548	0.920043	1.13097	0.956204	0.911978	0.685072	0.933294	0.827901	1.0768	1.00737	1.08568	1.12611	1.10191	1.00077	1.02884	1.01561	0.999225	1.02112	1.00624	1.11286	1.06242	0.925941	0.914223	1.0565	0.999062	1.09878	0.821499	0.989217	1.01836	1.04526	1.04469	1.05094	1.01238	0.920804	0.848164	1.00181	0.922899	1.0607	1.01568	1.01918	0.944533	0.91555	0.71383	0.765344
Pyruvate	0.413672	NA	0.412445	0.700829	NA	1.0043	NA	0.647303	0.991739	1.14802	0.44264	1.30841	1.09691	0.718495	0.817885	NA	0.797831	0.780377	0.824925	NA	0.869084	1.14713	1.22627	1.08195	1.03073	1.24871	1.27447	1.11714	0.927232	0.979483	0.681843	1.06102	1.15983	1.36629	1.01828	0.973121	1.08799	1.12305	1.06047	0.7681	NA	0.989288	1.11819	1.16296	1.32112	0.995696	1.17238	0.696361	1.05415
Valine	0.991852	1.00815	1.0117	1.02562	0.969778	1.09048	1.09359	1.17648	1.04711	0.968387	0.7749	0.946051	0.902368	1.15758	1.24573	1.17605	1.11855	1.13499	0.731571	0.829538	0.79137	0.776367	1.16893	1.22031	1.29587	1.26003	1.15989	0.618157	0.651066	0.650907	0.686937	0.639632	1.48103	1.39175	1.48348	0.604192	0.658235	0.678368	0.644111	1.48369	1.71982	1.73455	1.76996	0.703007	0.849808	0.66117	0.575841	1.956	2.19042
Glycerol	1.42322	1.20969	1.54808	NA	1.19855	1.02654	1.0616	1.07529	1.17438	1.29438	1.47315	0.702777	1.08993	1.44449	1.03419	1.17243	1.44877	NA	0.973459	1.06333	1.16281	1.06017	0.784491	NA	0.867015	0.794672	NA	NA	0.881802	NA	0.902293	0.824321	1.05098	0.770871	1.03821	NA	1.38537	1.03779	0.734668	0.763098	0.771467	0.875184	0.673266	0.730647	1.06176	1.02955	0.856046	0.70193	0.747535
Leucine	0.959894	0.993572	0.883755	1.24872	1.18143	1.38397	1.4036	1.50578	1.05259	1	0.81713	0.931283	0.892198	1.41772	1.60709	1.53052	1.43561	1.40487	0.600188	0.697165	0.612597	0.619147	1.68683	1.67403	1.69257	1.60801	1.5778	0.439023	0.449724	0.455468	0.47042	0.455606	1.83677	1.70372	1.77302	0.401106	0.442355	0.435523	0.37633	1.91442	2.38468	2.29809	2.18795	0.419844	NA	0.409805	0.352083	2.59905	2.94138
Isoleucine	0.9035	0.954002	0.80223	1.11415	1.04209	1.21741	1.33243	1.31122	1.0633	0.957908	0.776639	0.888996	0.899404	1.35084	1.65071	1.44318	1.32083	1.29408	0.628697	0.77579	0.691878	0.691843	1.5739	1.62799	1.65983	1.55023	1.48896	0.508569	0.528607	0.544013	0.601235	0.547904	1.89266	1.72492	1.93615	0.462776	0.546203	0.579497	0.464576	1.96954	2.37753	2.31341	2.23686	0.566021	NA	0.482941	0.415138	2.5649	2.90238
Glycine	0.10595	0.0766401	0.10776	0.546675	0.536886	0.566222	0.537554	0.60317	0.625436	0.604782	0.431356	0.559757	0.561201	0.821513	0.785927	0.836164	0.883025	0.899922	0.737985	0.848241	0.90261	0.847032	1.2553	1.05504	1.28738	1.2561	1.09679	1.33137	1.43417	1.74162	1.47916	1.3321	1.0803	1.18285	1.09273	1.70649	1.71199	1.69849	1.71336	0.853547	0.990505	1.0739	1.0095	1.66739	1.48956	1.88455	1.79774	0.877706	0.888426
Orthophosphate	1.74136	1.36076	1.53253	1.09862	1.16348	1.2433	1.30988	1.18832	1.37164	1.30249	1.08519	1.13584	1.25719	1.00181	1.15824	1.18276	1.04352	1.00431	1.22195	1.26992	1.11136	1.1381	0.878222	0.935953	0.88776	1.02519	1.00158	0.996575	0.988756	1.2734	0.961577	0.929445	0.758716	0.984628	0.793731	0.992436	1.03608	0.955239	0.977506	0.746121	0.754445	0.820588	0.69146	0.995698	0.947535	1.0035	0.933315	0.782326	0.828823
Proline	0.554669	0.610727	0.60545	0.689535	0.626897	NA	0.771775	0.712128	0.717023	0.629842	0.411758	0.616181	0.598931	0.870035	NA	0.929723	NA	0.883051	0.695831	0.671571	0.744959	0.680953	1.0983	1.23126	1.31208	1.57868	1.05104	0.795378	0.8428	0.787302	0.928777	0.752948	2.24595	2.1195	2.49891	1	0.98996	1.36895	1.159	2.22382	2.33609	2.60097	2.92229	1.38508	NA	1.12311	1.19496	3.11891	3.49682
Glycerate	0.166293	NA	0.201861	0.706206	0.718055	0.665706	0.741502	0.593386	0.637817	0.584195	NA	0.534693	0.622096	0.888098	0.751558	1.06383	1.06848	0.878939	0.703145	0.652043	NA	0.717149	1.13348	0.886475	1.10057	1.21513	0.924995	0.946261	1.08102	0.943845	0.793032	0.956162	1.47216	1.35102	1.41518	0.916755	1.19082	1.33423	1.45792	1.40632	1.31623	1.55782	1.49862	0.993903	1.17551	1.21774	1.08717	1.80497	1.73025
Serine	0.353277	0.346394	0.316259	0.797591	0.835859	0.902199	0.915994	0.943492	0.83899	0.877733	0.529916	0.865044	0.830897	0.876308	0.95741	0.890691	1.00453	0.876803	0.67644	0.871567	0.83664	0.846776	1.10612	0.934162	1.15785	1.24642	1.01091	0.936451	0.922168	0.995475	1.01891	0.966179	1.11402	1.14971	1.18093	1.00946	0.9344	1.02341	1.02105	1.15203	1.38182	1.33818	1.24539	1.15007	1.05901	0.976168	1.11355	1.33808	1.38899
Succinate	0.931775	0.825424	1.18767	0.904607	0.839526	0.785616	0.729075	0.982271	0.85642	0.77143	NA	0.752975	0.704631	0.924644	0.791276	0.841885	1	0.853929	0.989231	1.12666	0.911366	0.815839	1.10221	1.13785	1.26566	1.11584	0.996364	0.993843	1.08986	1.05137	1.16172	0.912968	1.03649	1.17962	1.28245	1.20337	1.16713	1.15575	1.14709	1.20177	1.26267	1.23891	1.20478	0.97581	1.18445	1.01733	0.962216	0.921576	0.934635
Threonine	0.750019	0.766395	0.688616	0.813043	0.873414	0.941839	0.998794	1.00121	0.940859	0.929492	0.785537	0.939492	0.872926	1.00268	1.06963	1.02973	1.06655	1.00137	0.723926	0.944448	0.891107	0.942723	1.21279	1.11299	1.20324	1.23139	1.13205	0.848711	0.886516	0.941584	0.915523	0.858211	1.28042	1.37563	1.31744	0.897908	0.970094	0.991002	0.971437	1.36671	1.57947	1.51423	1.45068	1.0433	1.16745	0.94449	0.95767	1.53195	1.70238
C4H4O4 [Fumarate|Maleate]	0.820177	0.587784	0.764945	0.671672	0.560117	0.681298	0.659405	0.765944	0.767957	0.604061	0.644171	0.761067	0.563739	0.779012	0.899866	0.690041	0.852816	0.790972	0.721772	0.810965	0.751048	0.699555	1.01475	1.07198	1.18675	1.32659	0.985249	0.94736	0.929736	0.920365	0.97836	0.962516	1.69894	1.4547	1.69606	1.17998	1.24313	1.53843	1.2166	2.3586	2.02054	2.51353	2.1651	1.51322	1.57729	1.49824	1.46526	3.64408	3.3074
Nicotinate	1.38237	1.49835	NA	NA	1.06066	1.58815	1.26918	1.77588	NA	1.25519	1.29737	1.08354	1.20033	1.44381	1.4295	1.06712	1.46969	1.50483	1.2526	1.15342	1.19435	0.854034	0.805895	0.994198	1.08859	1	0.787402	0.818949	1.07876	1.19963	NA	0.815648	0.836797	0.645485	0.97443	1.22844	1.09801	0.960498	1.00425	0.810722	0.643418	NA	0.769285	0.954844	0.810276	0.951751	0.616586	0.770604	0.592011
Uracil	1.48515	0.292741	NA	NA	0.7254	1.77951	1.19343	NA	NA	0.17993	NA	0.583006	0.448283	1.95512	1.71499	0.836287	1.75987	1.9638	NA	1.29598	1.82065	0.354526	0.102069	1.3015	1.51553	1.54184	0.756897	0.701411	1.22845	NA	NA	0.452243	1.07736	0.751695	NA	NA	NA	1.11634	0.912373	1.20354	0.61027	NA	1.01469	1.0881	0.985306	NA	0.458405	NA	0.740286
b-Alanine	1.09162	1.23168	1.09832	0.802378	1.01473	1.13831	1.2791	1.06176	1.04224	0.803521	0.671018	0.859608	0.890587	1.14142	1.04267	1.11468	0.975031	1.03252	0.633587	NA	0.640357	0.677067	0.985266	1.19584	1.22501	1.23886	1.20853	0.605472	0.583068	0.609355	0.620539	0.646688	1.52053	1.25639	1.31469	0.601185	0.712782	0.696033	0.604073	1.35176	1.61462	1.51214	1.46707	0.611283	NA	0.628319	0.575242	1.35576	1.55658
O-Acetylserine	NA	0.707195	NA	0.900757	1.21917	1.16277	1.2541	NA	1.13388	1.21502	0.83223	1.32925	1.10958	1.07414	1.12468	1.0265	1.01888	1.00385	0.993813	1.1709	1.11036	1.1192	1.04314	0.996149	1.0387	1.0888	0.954895	0.941117	1.01657	1.05167	1.03638	NA	1.01311	1.15187	0.924176	0.792792	1.00719	1.02467	0.941717	0.697714	0.901088	0.805945	0.921843	0.840046	NA	0.824768	0.74386	0.751404	0.883565
Malate	0.271556	0.274791	0.291886	0.41053	0.494033	0.494169	0.512291	0.502782	0.45844	0.443357	0.350003	0.458359	0.433508	0.643191	0.679208	0.649424	0.659973	0.631815	0.454742	0.653564	0.542492	0.597772	1.07027	1.01877	1.14426	1.1615	1.03132	0.749699	0.82239	0.812354	0.810002	0.709347	1.60987	1.60352	1.56991	0.984884	1.09018	1.16797	1.03599	1.69275	1.85922	2.03609	1.71676	1.16394	1.48314	1.15505	1.1472	1.89755	2.18413
4-Aminobutanoate	1.64253	1.47852	1.78618	1.31711	1.4588	1.39392	1.32838	1.73614	1.34362	1.27837	0.904603	1.07392	1.04532	1.19084	1.19821	1.31485	1.33703	1.0189	1.09669	NA	0.927438	1.10826	0.996267	0.963543	1.12732	1.04706	0.923785	0.892415	0.993631	0.890898	NA	0.77777	0.784573	1.18531	0.981118	0.936216	0.984349	1.04155	0.902653	0.864694	1.16681	1.00373	NA	1.04817	0.970974	0.613575	0.924023	0.758335	0.938954
Aspartate	1.01126	1.00306	0.994296	0.837267	0.908052	0.999868	1.04287	1.00869	0.939956	0.878888	0.61554	1.00688	0.883154	1.06358	0.997488	1.02145	1.13092	1.09133	0.800501	0.967109	0.999619	1.0187	1.00013	0.934856	1.06286	1.11658	1.01239	0.875815	0.933183	0.995919	0.953274	0.84386	1.01374	1.07441	1.06265	1.03966	1.05239	1.06192	1.03913	0.957307	0.992868	1.07822	0.918198	1.0832	1.02132	1.1066	1.01471	0.696302	0.770481
Methionine	0.791154	0.748313	0.811905	0.723881	0.88476	1.01937	0.971129	1.01384	1.00426	0.877882	0.590144	0.995745	0.909735	1.02026	1.11497	1.19605	1.18616	1.09379	0.842953	1.05757	0.975484	1.09932	1.32467	1.27674	1.41013	1.45237	1.2722	0.90194	0.94974	1.06786	0.890669	0.880143	1.41913	1.47481	1.41038	0.968847	0.982822	0.945515	0.969756	1.35734	1.76405	1.71354	1.60645	0.938761	0.942199	0.973069	0.942492	1.49587	1.82795
Asparagine (4TMS) BP1	1.02174	1.34945	1.08149	1.22089	1.05391	0.909683	0.963185	1.09085	1.2071	1.10275	0.932396	NA	1.08128	1.1008	0.7011	0.95785	0.97291	0.970754	0.692883	0.798897	0.94444	NA	0.796747	0.978257	1.03656	0.851737	0.911638	1.05328	1.16204	0.740036	1.09102	0.958476	0.928031	1.08925	1.04602	0.976898	0.978203	1.11625	1.27284	1.12728	1.13487	0.963497	1.43419	1.09189	0.919389	0.854059	0.951703	1.04891	1.40377
Arginine	0.920181	1.0009	0.98843	1.09746	0.813298	0.919187	0.893593	1.07502	1.45943	1.28767	0.908783	1.42638	1.21744	1.13894	0.830848	0.99662	1.0393	1.24075	1.02785	1.1874	1.25033	1.17759	0.64695	0.88069	0.999099	1.0063	0.69134	0.983595	1.42756	1.40923	1.67741	0.934051	0.612671	0.775527	0.727327	1.23878	1.07194	1.14195	1.46376	0.495862	0.523649	0.625883	0.682692	1.31894	1.03421	1.0818	0.938185	0.506751	0.472019
Glutamine mip	1.54172	0.771619	NA	1.39047	0.96452	NA	1.4153	1.75424	NA	0.493615	0.692367	1.08334	1.00226	1.58499	1.84825	1.25518	1.71434	1.62787	1.73826	1.68312	1.82965	0.828334	0.422024	0.997738	NA	NA	1.0848	0.891507	0.929054	NA	NA	0.792227	0.938122	1.24536	1.3565	1.22288	NA	0.840587	0.7458	0.851815	0.990829	NA	1.10262	0.672287	1.0071	0.958807	0.716096	NA	1.40736
C5H10O5 [Xylose|Arabinose|Lyxose]	1.09008	1.06639	1.24895	0.957042	1.11339	1.16343	1.18202	1.09488	1.13555	1.11703	0.880869	1.08538	1.13004	0.952929	1.03203	1.15626	1.03362	0.904948	0.82493	1.13818	0.963393	1.05379	1.08513	0.915331	0.972952	1.10396	1.02462	0.939349	0.916403	0.966763	0.854076	0.88558	0.994036	0.972571	0.848437	0.895602	0.88742	0.978193	1.01334	0.853052	1.05571	0.974764	0.95153	1.00596	0.944784	0.991135	1.02999	0.931297	1.1009
Glutamate	0.577125	0.690456	0.630691	0.863446	0.889973	0.872778	0.915314	0.995065	0.83446	0.946661	0.542417	0.96295	0.855289	1.10571	0.861687	1.04717	1.14152	1.08737	0.706916	0.905644	0.924283	1.14694	1.27858	1.05779	1.15494	1.05449	1.04248	1.0019	1.09834	0.946532	1.12683	0.96911	1.03467	1.14847	1.05476	1.10762	1.11272	1.20381	1.28231	0.841236	0.979691	0.942343	0.916353	1.06257	0.911313	0.998101	1.00551	0.716752	0.807471
Putrescine	0.986234	1.10549	1.24099	0.709468	0.736568	0.92007	0.70394	0.92459	1.07393	0.831015	0.569276	0.948184	0.978782	0.856379	0.916188	0.812408	1.09976	0.958002	0.927717	0.936587	0.958302	0.913848	0.879373	1.1201	1.27639	1.13774	0.870385	0.891702	1.09224	1.1843	1.41848	0.998769	1.16026	0.973938	1.0875	1.2496	1.10889	1.04351	1.24951	0.889088	1.0765	1.21832	1.14313	1.17009	0.923342	1.00123	0.986454	1.0217	1.1558
Glutamine mpi	1.01844	0.925004	1.03469	0.894116	0.982597	0.947752	1.09864	1.15294	1.06789	0.771546	0.650791	NA	0.85579	1.15736	0.910896	1.07291	0.97306	0.989637	0.733809	0.975808	1.01036	1.03905	0.768976	0.927071	1.17051	1.25579	1.09042	1.04986	1.0307	0.893534	0.86938	0.8169	1.07589	NA	1.12847	0.720468	0.905327	1.02327	1.04287	1.213	1.29352	1.26463	1.70804	0.839935	1.08516	0.815659	0.805124	1.56319	2.3489
Phenylalanine	0.577915	0.595447	0.555356	1.01883	1.18014	1.27044	1.20724	1.33694	1.15668	1.03641	0.797054	1.13358	1.11414	1.38908	1.32272	1.41055	1.42691	1.5353	0.92948	1.12613	1.18304	1.24491	0.932987	1.01413	1.1482	1.16973	0.883129	0.766312	0.894128	0.906851	0.843842	0.782809	1.00127	0.890505	1.01954	0.659178	0.745919	0.757435	0.794952	0.83668	0.865366	0.94958	1.1212	0.685652	0.631787	0.635198	0.515247	1.21162	NA
Ribonate	0.987259	0.979715	NA	1.22467	1.16492	1.00152	1.00095	NA	NA	0.975915	0.865625	0.890773	0.999047	1.31384	1.21073	1.13256	NA	1.13045	1.09214	1.20322	1.15038	0.983266	0.8105	NA	NA	0.955482	0.824575	0.876152	1.02317	0.986771	NA	0.842298	0.827392	1.00189	NA	1.42901	1.2488	1.22275	1.27409	0.926713	1.00641	NA	0.876245	NA	0.732039	NA	0.91803	1.00162	0.934627
Asparagine	1.08691	NA	1.13022	1.08198	1.0919	0.931724	0.901673	1.04827	1.22833	1.58462	0.951481	1.41951	1.42852	1	0.680348	0.934363	1.09232	1.05799	0.769853	0.811072	0.867584	NA	1.28739	1.02392	1.0951	0.791671	0.857537	0.905072	1.07261	0.720695	1.14599	0.998868	0.934202	1.01048	0.912128	1.01327	0.929088	0.984272	1.23324	0.934844	1.08616	0.936862	1.20071	1.13852	0.808532	0.898243	1.02033	0.90054	1.11761
Agmatine	1.0458	0.928794	1.18832	0.749394	0.937106	1.0387	0.922386	1.15906	1.13181	0.865596	0.601525	1.01305	0.982245	1.08623	1.08774	0.881862	1.08639	1.05838	1.02336	1.02937	1.24524	0.913006	0.759284	0.856778	NA	NA	0.846085	0.957548	0.964704	NA	NA	0.963655	0.874947	1.00371	1.11016	1.07362	1.24967	1.05458	1.00019	0.763549	0.816501	NA	0.889973	0.850384	1.09547	1.08022	0.921023	0.931499	1.03222
Ornithine	1.33869	1.24921	1.3237	0.896265	0.913644	1	1.03774	1.11283	1.469	1.22242	0.920854	1.41161	1.41572	1.07988	0.844869	1.05371	1.16734	NA	1.06801	1.20581	1.24527	1.2699	0.507054	0.812394	0.891366	0.903755	0.583329	1.16256	1.53435	1.72537	1.96063	1.26178	0.413063	0.587545	0.523381	1.1466	1.08875	1.04306	1.26579	0.286008	0.441374	0.458884	0.451785	1.01123	0.9334	0.952275	0.879134	0.347776	0.321676
Glycerol 3-P	1.43602	1.10212	1.33999	0.931381	1.01381	1.21701	1.12066	1.25169	1.34065	0.888541	NA	1.11521	0.998598	1.25529	1.25316	0.917214	1.28081	1.22629	1.15579	1.05313	1.08496	0.869117	0.636213	0.9939	1.06456	1.07237	0.873144	0.959337	0.960025	1.10958	1.00947	0.758467	0.834237	0.878714	NA	0.968207	1.15523	1.10289	0.981685	0.944675	0.807843	0.998427	0.909471	0.865173	0.947469	NA	0.917285	0.967831	1
Quinate	NA	NA	0.171382	0.367451	0.614878	0.684602	0.640222	0.640553	0.551043	0.559191	0.419675	NA	NA	1.33223	1.17789	1.49139	NA	1.23617	0.677354	NA	0.971578	1.16674	2.10217	1.82146	NA	NA	1.84433	1.04704	1.31746	NA	1.35145	1.27895	1.71637	1.78665	NA	0.821372	0.941292	1.03162	NA	0.975918	1.31588	1.28449	1.39558	0.511187	0.348738	NA	NA	1.02408	1.09815
Fructose [|Psicose]	0.033081	0.0350171	NA	0.629187	0.647374	0.741044	0.71757	0.766634	0.686035	0.717843	0.497543	0.678714	0.602099	1.23243	1.11233	1.22495	1.34369	1.32951	0.875868	1.22224	1.00414	1.0451	1.7763	1.55518	1.76016	1.92303	1.50336	1.18039	1.32487	1.39897	1.25098	1.1454	1.54755	1.39498	1.61436	0.805031	0.851583	1	1.15897	0.999694	1.1268	1.23944	1.20389	0.612732	0.489543	0.601265	0.727488	1.03163	0.998344
Glucose	0.0715492	0.0779226	NA	0.311125	0.344858	0.388983	0.402008	0.407392	0.382013	0.382253	0.28183	0.401402	0.33643	0.779093	0.779199	0.800411	0.884445	0.825681	0.544479	NA	0.566507	0.628189	1.48421	1.38029	1.61544	1.76437	1.28917	0.978324	1.07869	1.12547	1.03358	0.883204	2.02516	1.74715	2.01487	1	1.06823	1.2616	1.45707	1.80877	2.13355	2.34975	2.02974	1.09775	0.88772	1.10526	NA	2.68859	2.6953
Citrate	1.41518	1.2843	1.39812	1.01242	1.08023	1.21579	1.31784	1.16634	1.07504	1.05847	0.68452	0.99558	0.975801	1.06284	1.19049	1.11175	0.949962	1.02668	0.775683	1.0736	0.841417	0.94199	0.938559	0.99813	1.04765	1.11412	1.01917	0.761379	0.784821	0.754269	0.743232	0.724948	1.21491	1.04888	0.996138	0.728496	0.779358	0.816813	0.835591	1.03234	1.10325	1.21302	1.00187	0.778341	0.896313	0.783757	0.750922	1.15705	1.2657
Isocitrate	0.697358	0.86271	0.825859	0.62458	0.844463	0.823567	0.842107	0.840973	0.869239	0.869905	0.467873	0.987722	0.972517	0.996345	0.853755	1.09508	1.18167	1.00571	0.676471	1	0.832693	NA	1.53761	1.2033	1.42542	1.49499	1.32847	0.861596	1.02061	1.009	1.05885	0.912297	1.33878	1.38634	1.31506	0.84072	1.02899	1.11009	1.20066	1.32004	1.31161	1.37848	1.40315	0.999817	0.903965	0.996208	1.18128	1.34258	1.16785
Glutamine	0.971182	1.13371	1.0904	0.790382	1.00876	1.02085	1.02797	0.994957	1.05329	1.108	0.675383	1.18768	1.16838	1.08137	0.953173	1.14902	1.20109	1.1114	0.85347	1.07026	0.979556	1.31144	1.27277	1.13866	1.13187	1.15673	1.16967	0.913716	1.02682	1.0231	1.06473	0.961556	0.960281	0.985698	0.90876	0.85857	0.975117	0.985793	1.03335	1.00504	0.897685	0.934329	1.02045	0.994206	0.923935	0.956359	0.992823	0.886422	0.833707
Glucose mpi	0.112365	0.124535	0.154246	0.296145	0.388041	0.383708	0.408157	0.420058	0.381702	0.412212	0.236113	0.479878	0.388135	0.778897	0.744973	0.901015	0.939791	0.819193	0.456704	0.860509	0.563316	0.779642	1.45585	1.42202	1.38349	1.44155	1.48784	0.95774	1.11116	1.15786	1.12757	0.991944	1.59901	1.32443	1.60141	1.00806	1.18252	1.35566	1.44574	1.7419	1.48589	1.50307	1.36815	1.19322	0.96272	1.12923	NA	1.50843	1.16007
Citrulline	0.868022	0.741413	0.859118	0.758905	0.870844	0.937232	0.989049	1.07224	1.26503	0.954762	0.745266	1.30165	1.14069	1.15295	0.94997	1.0265	1.08261	1.29086	0.944479	1.30743	1.2808	1.12348	0.741359	0.819173	NA	NA	0.839599	1.06707	1.18799	NA	1.39982	1	0.660823	0.951046	0.848034	1.08905	1.18225	1.12365	1.16539	0.529763	0.672841	0.77668	0.694574	1.03414	1.15399	1.11564	1.00615	0.610756	0.639563
Dehydroascorbate	1.56309	1.69897	1.17402	0.745272	1.58273	1.42125	1.78216	0.871358	1.23535	1.68578	0.437189	1.79172	1.6519	0.783737	1.14121	NA	0.892166	0.873246	1.02458	1.71139	1.2386	1.58563	NA	0.916465	0.859871	0.966641	1.20414	1.52191	1.2611	1.16091	0.828826	1.3799	1	NA	0.722038	0.646403	0.586674	0.964592	1.04191	0.677772	NA	0.806992	0.839957	0.939452	1.30093	0.790018	1.27787	0.942358	1.70194
Dehydroascorbate mip	1.66537	1.87676	1.24029	0.698799	NA	1.42334	NA	0.876056	1.27331	1.87138	0.48147	1.92523	1.80739	0.776942	1.09252	NA	0.907552	0.821946	0.985105	1.73609	1.22762	1.77245	NA	0.916455	0.840838	1.03154	1.28464	NA	1.28369	1.14255	0.810111	1.4816	0.973218	NA	0.699655	0.643585	0.572403	1.00234	NA	0.710205	NA	0.800021	0.841547	0.912225	1.37795	0.841988	1.39344	0.874661	NA
myo-Inositol	1.07573	1.17701	1.25416	0.908952	0.965329	1.2605	1.06519	1.11745	1.33325	1.09565	0.907743	1.00263	1.33054	0.951698	1.05872	0.930005	1.0163	0.984688	0.849789	0.920358	0.798388	0.748265	0.758904	0.678019	0.82208	0.962015	0.787909	0.782763	0.861704	0.650292	0.885127	0.879477	1.04753	1.09638	0.99737	0.808349	0.911516	1.16494	1.09256	0.828334	1.12488	1.07211	1.07295	1.14314	1.13264	0.939874	1.06875	0.991448	1.21534
Tyrosine	0.984429	0.951263	0.86656	1.03341	1.05692	1.21409	1.28781	1.29064	1.07147	1	0.902007	0.945013	0.939716	1.14825	1.20535	1.30437	1.15872	1.08886	0.462655	0.69147	0.557957	0.622079	1.20329	1.18942	1.23367	1.23512	1.21556	0.402776	0.397731	0.432355	0.400741	0.422674	1.37592	1.27054	1.32271	0.338612	0.412561	0.386062	0.351977	1.21711	1.46422	1.47309	1.45492	0.388747	NA	0.33833	0.331606	1.67569	2.15709
3-Indoleacetonitrile	0.851109	1.32965	1.14888	1.17565	0.990974	1.00903	0.810667	1.04766	1.03435	1.3156	1.05654	1.07846	1.05724	0.961101	0.850542	0.949003	1.05906	1.03583	0.781917	0.746538	0.80341	NA	1.02638	0.917134	0.982957	0.823718	0.725971	0.77917	0.917247	0.820345	1.04381	0.855655	0.900418	0.839526	0.923097	1.23936	1.04907	1.13422	1.41118	0.915589	0.92225	0.94962	0.965812	1.31617	0.720317	1.12739	1.09817	0.757609	0.85158
C6H13O9P [Glc 6-P|Gal 6-P]	0.773327	0.799703	0.887159	0.794551	0.986804	1.07192	1.16088	1.03176	1.05073	1.11353	0.752787	1.05172	1.00068	1.15938	1.04587	1.04467	1.16133	1.03013	0.852069	1.11751	1.04131	1.16872	1.05169	0.989381	1.06149	1.09022	0.993927	0.93908	0.9135	1.08399	0.869968	0.907552	0.952337	0.979598	0.901241	0.901285	1.00183	1.01727	1.15691	0.860129	0.78867	0.8906	0.814946	1.07035	0.988765	1.0811	1.02208	0.768638	NA
Sucrose	0.415676	0.383321	0.497904	1.23053	1.08327	1.30382	1.38031	1.31463	1.33358	1.36761	0.977704	1.21885	1.24337	1.12938	1.02312	1.03912	1.12302	1.11501	0.935736	1.14141	0.936377	0.997568	0.969008	1.00243	1.02029	1.07107	0.876504	0.975955	1.1158	1.10508	1.06559	0.909073	0.917073	0.827281	0.931338	0.970745	0.965726	1.02729	1.17048	0.651783	0.700184	0.812907	0.728918	1.03222	0.827299	0.944491	0.923198	0.666273	0.703385
Maltose	1.99729	2.30012	NA	0.749742	0.821726	0.908272	0.945265	NA	1.98445	1.78763	1.67184	0.841925	1.03144	0.988274	1.12102	1.05683	NA	0.817468	1	NA	NA	0.860483	1.02644	0.921761	1.12647	NA	0.956749	2.58779	3.40578	1.51285	3.89782	4.11845	0.858303	0.969909	0.939034	1.44715	NA	1.45188	1.09088	0.738965	0.865664	0.71364	NA	0.98466	NA	1.25908	0.724456	0.97756	1.18561
Galactinol	0.191253	0.2413	0.236554	0.17932	0.243704	NA	NA	0.250684	0.219057	0.24688	NA	0.234272	0.218761	0.583996	NA	0.604569	NA	0.693101	0.586179	0.514041	0.501363	NA	0.80304	1.16814	1.35363	NA	1.06248	1.45292	1.30812	1.19467	1.37022	1.596	1.9468	1.59001	1.88306	1.07349	1.61917	1.68483	1.46915	1.29393	1.33915	1.58544	1.74853	0.910223	1	NA	1.10419	0.990599	1.24988
C18H32O16 [Raffinose|1-Kestose|Inulotriose]	0.277571	0.409344	NA	0.245289	0.345896	NA	NA	0.354522	0.384829	0.438281	0.330796	0.24265	0.39059	0.431462	NA	0.455579	NA	0.362087	NA	0.443267	0.357114	0.330507	0.637913	0.868805	0.920212	0.990863	0.754181	1	0.869007	0.880956	0.803721	1.02145	NA	1.12867	1.28935	1.10533	1.43263	1.78346	1.6769	1.14918	1.11448	1.21088	1.38446	1.77422	1.54246	1.83197	1.64367	1.07615	1.43141
[truncated: 16 more columns]

## Sheet: S2
Supplementary Dataset S2. Principal component (PC) analysis of metabolites and their loadings contribution
Blue color highlights the metabolites that act as main drives in the discrimitation patterns along the time and treatment
S. viridis
% of variance	0.55	0.15	0.12	0.04	0.02
	PC1	PC2	PC3	PC4	PC5
Alanine	-0.0454383	-0.0243884	0.0864466	0.0543512	-0.204403
Pyruvate	-0.153374	-0.0446262	-0.377956	0.00984186	-0.193533
Valine	0.110132	0.101578	-0.0226805	0.133732	-0.188648
Glycerol	0.0900809	-0.134803	-0.400545	-0.11464	0.10125
Leucine	0.0915661	0.109728	-0.112982	0.0752271	-0.143601
Isoleucine	0.163775	0.0548893	-0.189712	0.0914383	-0.148014
Glycine	-0.0054451	-0.149474	-0.0562065	0.121121	-0.146723
Orthophosphate	0.0867443	-0.0297434	-0.0369928	0.00130978	0.00444681
Proline	-0.025622	0.102548	0.0247206	0.104065	-0.0822452
Glycerate	-0.109875	-0.129719	-0.0561579	0.12244	-0.125709
Serine	0.129697	0.046811	-0.0907412	0.0831999	-0.0840473
Threonine	0.045494	0.0837319	0.0207474	0.153749	-0.140206
C4H4O4 [Fumarate|Maleate]	-0.0719734	-0.168582	0.0128603	0.0618759	-0.0800597
Uracil	0.136617	-0.160095	0.0448425	0.209675	0.244926
b-Alanine	0.0584128	0.079437	0.00819657	0.156748	-0.0275377
Homoserine	-0.0386323	-0.134318	0.30199	0.180454	0.00248987
Citramalate	-0.195996	-0.0895701	0.0261864	0.0863764	-0.123949
Malate	-0.217161	0.0233441	0.0752392	0.0221039	-0.0717354
4-Aminobutanoate	0.043392	0.0179627	0.0302908	-0.00869928	0.00683762
Aspartate	4.51531e-05	0.0370987	0.0896217	-0.0338865	-0.00972081
Threonate	-0.0012702	0.0366887	0.0918099	-0.0322617	-0.0118468
Asparagine	0.0589476	-0.032335	0.00582153	0.291083	0.111567
Methionine	0.07502	-0.0540676	-0.0114339	0.226694	0.0490691
Diethanolamine	-0.0182595	0.0247171	-0.0327778	-0.0515279	-0.408245
Asparagine BP1	-0.0208422	0.0279637	-0.0350469	-0.0519049	-0.42315
Arginine	0.124313	-0.0817797	-0.160039	0.207621	0.0658304
C5H10O5 [Xylose|Arabinose|Lyxose]	-0.0594395	0.1169	-0.098238	0.0244483	0.0150144
Xylitol	-0.0929117	0.171091	-0.0471321	0.0570409	-0.0650266
C5H10O5 [Ribose|Ribulose]	-0.122448	0.215001	-0.175022	0.0240353	-0.0717937
5-Oxoproline	-0.0428743	0.0679119	0.0930999	0.145518	0.0100158
Glutamate	-0.0366666	0.0466484	0.0728251	-0.038232	-0.160355
Putrescine	0.0692007	-0.0301808	-0.063731	0.0505673	-0.000608473
Ketoglutarate	-0.178626	-0.195803	-0.182667	0.0063279	-0.0930976
Phenylalanine	0.109831	0.0123235	-0.058113	0.13186	-0.202523
Ribonate	-0.00230075	0.00584416	0.0511675	0.104689	-0.0372998
Ornithine	0.104875	-0.0665494	-0.0877629	0.101304	0.0351971
Glycerol 3-P	0.0240011	-0.0441007	0.0783543	0.110979	-0.0370071
Quinate	-0.260863	-0.01357	0.109999	0.0484678	-0.0878994
Fructose [|Psicose]	-0.320114	-0.244486	-0.156037	0.0120903	0.127673
cis-Aconitate	0.021022	-0.103567	0.0443131	0.152921	0.0293422
Sorbose	-0.308472	-0.252839	-0.152985	0.00652758	0.140009
Shikimate	-0.217655	-0.130033	0.00492272	0.048407	-0.0553086
Citrate	-0.0854496	0.121671	0.0455243	-0.065721	0.0552919
Isocitrate	-0.249646	0.22844	0.0347358	0.0646209	0.0524811
Glutamine	-0.238421	0.241661	0.0990786	0.125598	0.0417443
Glucose	-0.272515	0.0298863	-0.115091	-0.0425529	0.113139
Citrulline	0.069949	-0.0307305	-0.121725	0.196979	0.0891071
C6H10O7 [2-Keto-[Glucon|Gulon]ate]	-0.133105	-0.0049395	-0.0797661	-0.0165341	0.127055
Lysine	0.136958	0.0094664	-0.237995	0.10125	0.0205112
Galacturonarw	-0.032747	-0.113027	0.0825791	0.0816871	0.0972856
Dehydroascorbate	-0.131235	0.445896	-0.347395	0.221112	0.169237
Tyramine	0.0272145	-0.075536	0.0291624	0.221435	0.0717249
myo-Inositol	-0.0862753	0.117641	0.129369	0.114901	0.0660359
Tyrosine	0.0957369	0.0409366	-0.090489	0.141272	-0.0307002
Adenine	0.0137842	0.0221678	-0.0612532	0.0376358	0.0361928
Pantothenate	0.0775605	0.0125775	0.0990488	0.147058	-0.0517762
C6H13O9P [Glc 6-P|Gal 6-P]	-0.0273806	-0.101899	-0.0426077	0.113319	-0.0542707
Tryptophan	0.0444889	-0.0329662	0.0138612	0.0989721	-0.0337737
Sucrose	-0.135448	-0.241979	0.00131058	0.232267	-0.243848
Maltose	0.0401665	-0.0662927	-0.0480405	0.225439	0.100278
Trehalose	-0.00930655	-0.110124	0.0922721	0.162191	0.00641997
Galactinol	-0.165396	0.226711	0.135463	0.286982	0.0315529
A. thaliana
% of variance	0.46	0.2	0.11	0.08	0.04
	PC1	PC2	PC3	PC4	PC5
2-Hydroxypyridine	-0.0392279	-0.00508945	0.0125364	0.0887213	0.0654898
Alanine	0.0274798	0.0231409	-0.0947765	-0.00173128	0.0529839
Pyruvate	0.0866566	0.0486704	-0.0285072	0.158869	0.13264
Valine	0.0776669	-0.245378	0.0263608	-0.0353513	0.00647006
Glycerol	-0.0752413	-0.00453872	-0.0787652	-0.0632576	-0.0750667
Leucine	0.110092	-0.46291	-0.0557982	-0.0256021	-0.0121754
Isoleucine	0.123266	-0.394019	-0.0387794	-0.0266794	-0.0449721
Glycine	0.236745	0.31765	-0.0907203	0.0186865	0.264713
Orthophosphate	-0.0825833	-0.00493061	-0.0498552	0.0201894	-0.00780402
Proline	0.228101	-0.094064	0.219744	-0.0985978	0.0418465
Glycerate	0.233416	0.0600654	0.00923433	-0.00680658	0.176096
Serine	0.135648	0.0311172	-0.00482528	0.0215382	0.198419
Succinate	0.0384935	0.0239621	0.0221572	-0.0692817	-0.089845
Threonine	0.0911871	-0.0601939	0.0548356	-0.0121477	0.0756998
C4H4O4 [Fumarate|Maleate]	0.1904	-0.0185259	0.277881	-0.133605	0.0565415
Nicotinate	-0.0942179	-0.0163353	-0.13779	-0.0944462	0.0122583
Uracil	-0.022874	0.0655275	-0.281191	-0.74492	0.0524938
b-Alanine	0.0489016	-0.242792	-0.00708427	-0.0246298	-0.0856361
O-Acetylserine	-0.00415872	-0.00961115	-0.117889	0.0789333	0.0443883
Malate	0.257219	0.0228135	0.168998	-0.0557867	0.0716568
4-Aminobutanoate	-0.0622062	-0.0823438	-0.0508738	-0.000291812	-0.0143432
Aspartate	-0.00153927	0.0205267	-0.0321456	-0.00124155	0.00996184
Methionine	0.102031	-0.0965474	0.0121418	0.0189067	0.00378369
Asparagine (4TMS) BP1	0.00883527	-0.0409317	0.0532459	-0.00192051	-0.0509448
Arginine	-0.0796812	0.148863	-0.111125	0.0175886	0.0417509
Glutamine mip	-0.0124872	-0.0660516	-0.150777	-0.217611	0.0594898
C5H10O5 [Xylose|Arabinose|Lyxose]	-0.0149929	-0.0313855	0.00508062	0.0460749	0.047978
Glutamate	0.0457397	0.060793	-0.0473221	0.0591558	0.0651177
Putrescine	0.0298648	0.0167052	0.0404721	-0.0163262	-0.0762424
Glutamine mpi	0.0619939	-0.10584	0.0449443	-0.029787	-0.0141852
Phenylalanine	0.0293349	-0.0934181	-0.151422	0.0148864	0.175107
Ribonate	-0.0108403	0.0207385	-0.054001	-0.0610375	0.0411055
Asparagine	-0.0172062	-0.0293478	0.0283698	0.0852978	-0.0143588
Agmatine	-0.0122057	0.0312494	-0.0145493	-0.0378901	0.0269935
Ornithine	-0.15663	0.162218	-0.192774	0.0729582	-0.11518
Glycerol 3-P	-0.0469794	-0.00404256	-0.0470185	-0.113044	-0.0056982
Quinate	0.265481	-0.0623154	-0.411077	0.175205	-0.253098
Fructose [|Psicose]	0.300123	0.012207	-0.507505	0.158027	-0.0106597
Glucose	0.400035	0.0542272	-0.00557616	-0.00844833	0.0333201
Citrate	-0.00727349	-0.134207	0.0132384	0.00101518	0.0058267
Isocitrate	0.0899798	-0.0344281	0.0133289	0.0561294	-0.0352431
Glutamine	-0.00594225	-0.00990224	-0.0341545	0.0749047	0.00113026
Glucose mpi	0.311703	0.116698	-0.0232237	0.0369012	0.0259926
Citrulline	-0.0406373	0.120837	-0.101675	0.0168864	0.0687425
Dehydroascorbate	-0.0416847	-0.0465552	0.0476413	0.29894	0.0809906
Dehydroascorbate mip	-0.0584454	-0.0288387	0.0482698	0.305879	0.0710801
myo-Inositol	-0.0109587	-0.0322823	0.0704014	-0.021879	0.0886082
Tyrosine	0.0542864	-0.39007	-0.0401395	-0.0112616	0.0628159
3-Indoleacetonitrile	-0.0209472	0.0305596	0.0411858	0.00639032	0.0422298
C6H13O9P [Glc 6-P|Gal 6-P]	-0.00125808	0.028042	-0.0586232	0.0486977	0.0735202
Sucrose	0.00715912	0.0691146	-0.180231	0.0423035	0.210519
Maltose	-0.0775068	0.0835179	-0.0143842	0.0593196	-0.538425
Galactinol	0.300533	0.134015	0.0388701	-0.0651471	-0.529243
C18H32O16 [Raffinose|1-Kestose|Inulotriose]	0.225145	0.209677	0.307936	-0.0741287	-0.0814703

## Sheet: S3
Supplementary Dataset S3. Overview of the metabolites differentially regulated in control and AZD8055 treatments in S. viridis and A. thaliana.
Average (avg) of biological replicates and standard error were calculated using the the values in Supplementary Datase S1.Pairwise comparisons of metabolites between control and AZD8055-treated samples at each time point were calculated using Student’s t-test (P < 0.05).
S. viridis
	0h		1h					2h					4h					6h					8h					12h
			AZD		D		p	AZD		D		p	AZD		D		p	AZD		D		p	AZD		D		p	AZD		D		p
	avg	se	avg	se	avg	se		avg	se	avg	se		avg	se	avg	se		avg	se	avg	se		avg	se	avg	se		avg	se	avg	se
Alanine	0.681569	0.0396082	1.02402	0.105032	1.12322	0.0613313	0.393595	0.933809	0.0495783	1.02319	0.0236505	0.144473	0.968948	0.0451244	1.09046	0.0864347	0.268614	0.787183	0.0222177	1.08904	0.1296	0.0585054	0.945781	0.0364735	1.24104	0.0871782	0.0181835	1.34695	0.032795	1.71358	0.067802	0.00137536
Pyruvate	0.192417	0.0250871	1.02825	0.17389	1.04412	0.0531023	0.765193	2.66199	0.108809	0.827521	0.0545361	2.05503e-06	2.24999	0.188674	0.813448	0.077861	0.000337355	1.8059	0.130448	0.740859	0.0866155	0.000448835	1.95974	0.079809	0.714613	0.0418938	2.8826e-06	1.6636	0.147217	0.615066	0.0384266	0.000216312
Valine	3.0776	0.102536	1.67031	0.069601	1.56445	0.0878411	0.379039	1.06417	0.0387884	0.824682	0.0396203	0.00327965	0.890379	0.024559	0.65509	0.0304123	0.00111117	0.953475	0.0209431	0.779827	0.0549223	0.0426332	1.01423	0.0233306	0.923628	0.0319221	0.0567469	1.37922	0.0292005	1.08572	0.0294745	0.000167273
Glycerol	1.39264	0.0568927	4.35127	0.36732	1.02075	0.0880648	1.31913e-05	3.42922	0.146646	0.928708	0.0729856	1.126e-05	2.52662	0.0914913	0.763192	0.115338	0.00208913	2.65785	0.185571	0.935012	0.0732864	9.19166e-06	0.616818	0.0314356	0.714729	0.0515448	0.149953	0.514755	0.0256124	0.632762	0.00415398	0.0121371
Leucine	2.27017	0.0901675	1.42477	0.103649	1.23482	0.0743606	0.176815	1.05425	0.0401852	0.752775	0.0435513	0.00319366	1.00505	0.0275543	0.556745	0.0212047	7.33549e-05	1.00567	0.0418552	0.623684	0.0496861	0.00666591	1.0672	0.0335018	0.67422	0.0356873	0.000129432	1.2357	0.0357492	0.736976	0.0156608	1.39162e-06
Isoleucine	3.51901	0.167123	1.93694	0.0878944	1.75918	0.164486	0.346867	1.4125	0.0492641	0.99883	0.0527007	0.0013131	1.00031	0.01758	0.568274	0.0393743	0.000788304	0.954921	0.0281919	0.505962	0.0386059	0.000409171	0.896224	0.0309235	0.526847	0.0342312	0.000342418	1.06401	0.0220535	0.547207	0.0108468	1.40608e-08
Glycine	0.58929	0.0430354	1.59941	0.0562168	1.60342	0.0750914	0.995926	1.25323	0.0534767	1.21649	0.0408541	0.616533	1.02499	0.0276417	0.9754	0.0558582	0.44406	0.851654	0.0563668	0.878865	0.0280601	0.628647	0.787765	0.016221	1.02481	0.0344327	0.000386632	0.835781	0.0412598	1.00379	0.0288172	0.017173
Orthophosphate	1.92235	0.0856408	1.45306	0.0980845	1.50419	0.104425	0.743673	1.31164	0.0789171	1.2625	0.0866047	0.667036	0.899293	0.0490959	0.864117	0.0469289	0.617943	1.01878	0.0210096	0.893161	0.0612758	0.102023	0.953382	0.0531795	0.92198	0.0389245	0.662938	0.792195	0.0271216	0.895618	0.0602705	0.156897
Proline	1.01065	0.05975	0.867955	0.0499824	0.982327	0.0668348	0.273343	0.772507	0.0402495	0.78529	0.0844111	0.988293	1.03181	0.0319981	0.854372	0.0679834	0.0619884	1.09898	0.0331306	0.956423	0.0693937	0.12963	1.23399	0.0478436	1.10299	0.0660428	0.145514	1.59815	0.0950592	1.31504	0.11058	0.103552
Glycerate	0.231285	0.00721353	1.11541	0.0647721	1.15822	0.0968707	0.788878	1.00043	0.0587436	0.966407	0.0508323	0.692399	0.996925	0.0247419	0.981476	0.0568609	0.752418	0.94631	0.0575546	1.05479	0.0623757	0.246751	1.07561	0.0546423	1.18892	0.0870455	0.326197	1.01067	0.108597	0.943219	0.030529	0.696164
Serine	3.12697	0.15465	1.64493	0.0948741	1.49953	0.0744365	0.294911	1.15071	0.0545694	1.00668	0.0497686	0.0947464	1.1103	0.0364807	0.771757	0.0382409	0.00059346	0.900795	0.0296032	0.661888	0.0220164	0.000170368	0.905223	0.0296414	0.711513	0.00621487	0.00108884	1.00371	0.0329647	0.729669	0.0248223	0.000148454
Threonine	1.69372	0.0515649	1.25827	0.0562236	1.25888	0.0332356	0.956009	0.886517	0.0334599	0.847962	0.0406194	0.490329	0.842498	0.0209269	0.744036	0.0390476	0.06459	0.927716	0.0163745	0.782867	0.0163375	0.000295189	1.09818	0.0262563	1.00694	0.039457	0.0959533	1.41179	0.0458556	1.26002	0.0421074	0.0405254
C4H4O4 [Fumarate|Maleate]	0.306647	0.00974909	1.08046	0.0604212	1.23127	0.0650447	0.117398	1.00556	0.0380869	1.16391	0.0358173	0.0184341	0.945793	0.0270921	1.06235	0.058991	0.127095	0.840461	0.0187089	0.965484	0.0667208	0.212125	0.860516	0.0758329	1.20859	0.0804475	0.0178049	0.668034	0.0778535	1.17501	0.0784631	0.0110481
Uracil	1.97705	0.292008	1.21749	0.0903236	1.8548	0.261324	0.092535	0.973836	0.131479	1.73515	0.176032	0.0620125	0.410946	0.0346418	0.656192	0.0489457	0.0347078	0.861478	0.119661	1.03588	0.160892	0.549087	0.536425	0.115403	0.896279	0.258451	0.611829	0.491268	0.0661554	0.747248	0.0970675	0.18627
b-Alanine	1.93107	0.13118	1.13003	0.0529709	1.30861	0.0670273	0.0738549	0.866879	0.0342978	0.975386	0.0271509	0.044513	0.735045	0.0443244	0.836102	0.0699241	0.346345	1.05272	0.0547459	0.794327	0.056019	0.0166786	1.17889	0.0537507	0.924058	0.0385457	0.00483838	1.28186	0.118466	1.03513	0.0632101	0.151629
Homoserine	0.543909	0.0289884	0.922592	0.131059	1.15258	0.0854712	0.20838	0.471292	0.0083077	1.17508	0.0586068	8.31248e-06	0.525621	0.0208323	1.22528	0.0471024	9.32916e-06	0.533165	0.0303865	1.39039	0.0722313	1.20838e-05	0.675829	0.0517396	1.80963	0.0840867	1.93605e-05	0.641293	0.0352075	2.13134	0.143239	2.27474e-06
Citramalate	0.119237	0.00469872	0.726561	0.0316096	0.67371	0.0179292	0.192132	0.793406	0.047351	0.839211	0.0256225	0.406755	1.05758	0.033918	0.982748	0.0576331	0.307964	1.02747	0.0519846	1.1139	0.0470485	0.266522	1.08709	0.0458522	1.36575	0.0956485	0.0351143	1.13631	0.0832876	1.58636	0.087468	0.00834853
Malate	0.140585	0.00477623	0.44561	0.0429813	0.455904	0.0492816	0.891077	0.56483	0.028295	0.605768	0.0374943	0.435624	1.01285	0.0278759	1.12696	0.0474121	0.0742437	0.972278	0.0334609	1.02225	0.0721286	0.624743	1.1576	0.0405003	1.20263	0.0572364	0.573249	1.39287	0.041291	1.45538	0.0468968	0.355789
4-Aminobutanoate	1.60586	0.168788	0.99174	0.0225971	1.20588	0.0841458	0.11258	0.912502	0.0743589	1.01295	0.0379989	0.315695	0.991009	0.0535858	1.0436	0.0728212	0.645976	1.07172	0.0648225	0.803529	0.0753051	0.0640337	1.00549	0.0483485	1.08457	0.0746921	0.407718	0.665913	0.0347393	1.13593	0.109619	0.0342707
Aspartate	1.27678	0.0915575	0.797344	0.0656069	0.848246	0.102302	0.768459	0.895734	0.0359622	0.977472	0.0520047	0.262098	0.990059	0.0428421	1.11949	0.0613661	0.13486	0.82388	0.0336335	1.19813	0.0843731	0.00376876	0.998489	0.0174219	1.22933	0.0190491	2.16395e-05	0.994776	0.0231817	1.11413	0.0731643	0.192618
Threonate	1.26078	0.0834575	0.804689	0.0638057	0.856206	0.100879	0.756164	0.88726	0.0313928	0.97881	0.048499	0.172259	0.985544	0.0402945	1.12202	0.0575686	0.096819	0.827384	0.0339864	1.20464	0.0819031	0.00310453	1.00778	0.019014	1.23788	0.0213149	4.4602e-05	1.00626	0.0233294	1.13356	0.0691862	0.145883
Asparagine	1.36108	0.234828	1.49583	0.104933	1.27363	0.154286	0.367932	0.90957	0.0903401	0.81297	0.0416063	0.483064	0.596549	0.0487243	1.07403	0.255536	0.217312	1.37063	0.229801	0.927522	0.150311	0.242406	0.904291	0.091641	0.972448	0.132438	0.800099	0.637301	0.0715684	1.04802	0.090485	0.0434311
Methionine	1.7309	0.174769	1.75718	0.134612	1.71449	0.13285	0.831314	0.984048	0.076838	1.21916	0.129271	0.192701	0.853688	0.0492481	0.98764	0.0806335	0.255864	1.07528	0.128734	0.984869	0.0660825	0.653562	0.947278	0.053478	1.11242	0.095569	0.176749	0.70132	0.0672802	0.879639	0.0360009	0.204995
Diethanolamine	0.846721	0.0628304	1.18039	0.20378	0.703853	0.08184	0.122064	1.14635	0.0948305	0.862134	0.154358	0.167711	1.09678	0.0920574	0.768736	0.118802	0.121601	0.915647	0.119464	0.896652	0.150348	0.804098	0.9704	0.095038	0.994505	0.0893647	0.831214	1.09571	0.0983611	1.19512	0.1226	0.584029
Asparagine BP1	0.828394	0.0625164	1.1835	0.212853	0.687394	0.0804695	0.119417	1.14292	0.0999012	0.850713	0.155	0.163768	1.10774	0.097901	0.760271	0.12047	0.115938	0.9181	0.12568	0.886614	0.150657	0.776024	0.974633	0.100596	0.988187	0.0944918	0.896008	1.11589	0.104135	1.20832	0.127176	0.624859
Arginine	2.11781	0.266694	2.00864	0.191983	1.89706	0.255831	0.677715	1.4206	0.20358	1.33045	0.13549	0.84599	1.17899	0.148589	0.941744	0.106175	0.252414	0.998803	0.119144	0.629562	0.0656564	0.0525457	0.780027	0.0357801	0.716471	0.0704208	0.447311	0.687689	0.126633	0.557689	0.0392187	0.595657
C5H10O5 [Xylose|Arabinose|Lyxose]	0.802257	0.0374083	0.910421	0.0729705	0.808905	0.0467649	0.421734	1.11568	0.0573337	0.686942	0.00510973	0.00293506	1.40034	0.0517218	0.929859	0.0571998	0.00433303	1.48102	0.0427516	0.999888	0.0253683	0.00049615	1.55646	0.0892243	1.00136	0.06147	0.00878841	1.848	0.147469	0.879202	0.00946972	0.000650137
Xylitol	0.695875	0.034411	0.724295	0.0280796	0.715271	0.0081594	0.845553	0.991299	0.0322672	0.616008	0.0215867	1.01344e-05	1.3437	0.0495524	0.815725	0.0321139	1.28575e-05	1.62193	0.0343693	0.911864	0.0410762	5.25047e-05	1.86029	0.126779	1.21353	0.04169	0.00161284	2.02935	0.0366254	1.45396	0.0293678	8.71337e-06
C5H10O5 [Ribose|Ribulose]	0.56489	0.0560671	0.655117	0.0312887	0.631679	0.0196623	0.628042	1.3421	0.0674141	0.527581	0.011013	6.81293e-06	1.781	0.089825	0.69096	0.0178134	2.22087e-06	2.06269	0.125307	0.782111	0.0422259	2.41643e-06	2.39198	0.201776	0.995707	0.0291704	0.000233276	2.47057	0.0344581	1.17662	0.0161594	1.11087e-08
5-Oxoproline	0.857108	0.0729193	0.762894	0.074265	1.00522	0.0715882	0.0678416	0.712013	0.0115344	0.779782	0.0378762	0.21029	0.837792	0.0348703	0.993077	0.0711782	0.129877	1.0761	0.095989	1.08328	0.0571779	0.882978	1.11884	0.0753362	1.48519	0.129291	0.0644242	1.50766	0.141536	1.36288	0.0723702	0.528995
Glutamate	0.907745	0.0713137	0.837328	0.0738271	0.816831	0.102259	0.796428	0.896018	0.0328589	0.837252	0.0805927	0.462624	1.16715	0.0281277	0.937941	0.0671634	0.040671	0.906769	0.053799	1.10849	0.111035	0.1954	1.10999	0.0292286	1.27391	0.0462556	0.0171164	0.990258	0.0483878	1.53571	0.0784107	0.000288408
Putrescine	1.63014	0.104694	1.4074	0.0630177	1.29167	0.0272333	0.161293	1.18958	0.067652	1.09141	0.084837	0.390762	1.0232	0.0481689	0.999573	0.0227475	0.706273	0.95039	0.0604499	0.799828	0.0323097	0.0629139	0.911974	0.0255247	0.81123	0.0389513	0.0657796	0.784454	0.0374979	0.799134	0.0601367	0.905066
Ketoglutarate	0.11153	0.00971121	0.882114	0.0717521	0.913361	0.0685318	0.766781	1.50682	0.0845554	0.999997	0.0646556	0.00140589	1.61098	0.0700616	1.27243	0.0917925	0.0294003	1.14507	0.0862671	0.973307	0.0941385	0.229575	1.13435	0.0744561	0.934821	0.0851139	0.119507	0.820032	0.0792952	0.759617	0.0457292	0.624306
Phenylalanine	2.45559	0.195799	1.89696	0.124275	1.67413	0.129353	0.259821	1.26245	0.0576485	1.0918	0.0797124	0.14459	0.965933	0.0606407	0.823235	0.0476691	0.112697	0.77917	0.0369969	0.693014	0.051678	0.236003	0.820946	0.0357428	0.860099	0.0312446	0.426984	1.33358	0.103361	0.895867	0.0280452	0.00542576
Ribonate	0.946391	0.0224328	1.09333	0.0636765	1.05756	0.0416722	0.695052	0.779071	0.02681	0.879507	0.0302686	0.0686705	0.785145	0.050763	0.962932	0.0247783	0.0297756	1.01449	0.0508457	1.06343	0.065179	0.614063	0.953936	0.0585635	1.03648	0.0507168	0.312088	1.08452	0.0367414	1.15382	0.0601914	0.373942
Ornithine	2.11357	0.211336	1.65156	0.155372	1.60534	0.187985	0.815353	1.37679	0.156537	1.22466	0.0778067	0.510218	1.0893	0.0842161	1.04236	0.0709553	0.708018	0.919166	0.0644027	0.818713	0.0567645	0.283312	0.835183	0.0525007	0.88073	0.038006	0.513321	0.722132	0.116206	0.686955	0.0364881	0.952265
Glycerol 3-P	1.13217	0.0808822	1.19775	0.0773884	1.39131	0.111938	0.207425	0.835717	0.0368913	1.0845	0.0206709	0.00245093	0.783749	0.0253218	0.861703	0.032465	0.120271	0.925598	0.0417497	1.1031	0.0631565	0.0504388	0.866519	0.0444359	1.28062	0.0492872	0.00039031	0.830187	0.0378187	1.18643	0.0711378	0.00205488
Quinate	0.0906294	0.00973015	0.393865	0.0426306	0.387851	0.0454072	0.940047	0.524458	0.00738443	0.602673	0.0225338	0.0189659	0.975239	0.0468426	1.06955	0.0615619	0.283558	0.974163	0.0365165	1.13762	0.0683572	0.0702022	1.08033	0.0468442	1.38148	0.0373085	0.00279233	1.31996	0.0583591	1.75549	0.050889	0.00073074
Fructose [|Psicose]	0.0220297	0.000864165	0.546173	0.0596212	0.546053	0.0193511	0.85363	1.07104	0.0364851	1.081	0.0590759	0.930577	1.31343	0.0158591	1.39604	0.0292681	0.0467238	1.32216	0.0650619	1.05555	0.0827472	0.0445392	1.14305	0.105207	1.00237	0.059731	0.331185	0.969728	0.0286742	0.749077	0.10642	0.120485
cis-Aconitate	0.98234	0.0513405	1.4048	0.107852	1.58454	0.168469	0.526172	0.743998	0.0210462	1.17703	0.0782997	0.00151587	0.907758	0.0371322	1.3237	0.112449	0.0110159	0.817721	0.0338094	1.05211	0.0469863	0.0104961	0.867061	0.0582731	1.03164	0.0894136	0.184596	0.786573	0.083234	1.04663	0.0792767	0.0711425
Sorbose	0.0240011	0.00160937	0.551459	0.0529993	0.55565	0.0200898	0.826671	1.06614	0.0339951	1.0967	0.0670823	0.748085	1.27914	0.0149617	1.39188	0.0340254	0.0220756	1.29711	0.0506143	1.03932	0.100328	0.071889	1.07632	0.0998355	0.990962	0.0661926	0.571666	0.895255	0.0354693	0.729522	0.103055	0.180885
Shikimate	0.101497	0.00922047	0.595412	0.0543114	0.63927	0.0508452	0.560342	0.934526	0.0244316	1.01729	0.0565992	0.245055	1.07523	0.0370409	1.24022	0.0260625	0.00909088	0.998427	0.0392754	0.965968	0.0469857	0.586121	0.990374	0.0614596	1.15756	0.0394328	0.070451	1.17984	0.0469939	1.47885	0.0744578	0.0108417
Citrate	0.677667	0.0497586	0.506411	0.036176	0.479663	0.0176726	0.588036	0.680259	0.0426172	0.647069	0.0413862	0.593259	1.27267	0.031768	1.14636	0.0555531	0.0936551	1.02599	0.0465954	1.05424	0.0897316	0.880524	1.24053	0.0844703	0.987209	0.0272499	0.0267496	1.2139	0.05157	1.13567	0.0343956	0.259389
Isocitrate	0.146148	0.00895078	0.255826	0.0143723	0.301668	0.0141112	0.0898794	0.342886	0.0261726	0.318077	0.0191801	0.544644	1.05905	0.0642767	0.787995	0.0476605	0.0104464	1.30086	0.102456	0.972716	0.065448	0.02615	1.81119	0.0780615	1.15547	0.0310661	5.58499e-05	2.26241	0.0851889	1.03944	0.0607142	1.31295e-05
Glutamine	0.186993	0.0211025	0.289346	0.0122323	0.39872	0.037241	0.0263458	0.306158	0.0199965	0.342968	0.0401445	0.539293	0.977546	0.0618707	0.83548	0.0533573	0.130642	1.36612	0.137805	1.21571	0.0804808	0.419588	1.95219	0.0854867	1.41107	0.0609733	0.000874185	2.43672	0.108007	1.31874	0.0847871	7.05147e-05
Glucose	0.0832688	0.00495905	0.383971	0.0299426	0.413289	0.0397473	0.598756	0.736696	0.0622751	0.659232	0.0450886	0.403392	1.66406	0.138166	1.19133	0.0640979	0.0105456	1.57568	0.0153462	0.971044	0.023031	4.91682e-06	1.69352	0.0827867	1.04085	0.0239626	0.000168134	1.6645	0.0603687	0.823309	0.0788913	0.000644883
Citrulline	1.46051	0.197535	1.70822	0.164011	1.57905	0.22023	0.598392	1.27046	0.13398	1.0339	0.0532107	0.185965	1.03258	0.067627	0.928502	0.0723883	0.382269	1.13231	0.175587	0.853276	0.108984	0.344802	1.0097	0.0389766	0.902591	0.0870773	0.332774	0.80622	0.0930387	0.693647	0.0474716	0.504205
C6H10O7 [2-Keto-[Glucon|Gulon]ate]	0.322352	0.00501756	0.580869	0.0807426	0.782851	0.0486559	0.144746	1.03314	0.0934515	0.889586	0.049201	0.293693	1.68757	0.220123	1.11025	0.0816928	0.0870519	1.15398	0.0143011	1.07097	0.0612972	0.245874	1.90345	0.311117	1.15021	0.011143	0.0720252	0.881149	0.11177	0.903347	0.051588	0.772183
Lysine	2.55741	0.19354	1.91206	0.165122	1.48352	0.12717	0.0788059	1.3456	0.0977627	1.00305	0.0478737	0.0163582	1.26837	0.0687873	0.682999	0.0521936	0.000244421	1.11908	0.104585	0.550173	0.0360838	0.000447274	0.911534	0.0253523	0.567533	0.0149426	1.4935e-06	0.819925	0.0842585	0.393952	0.0178042	0.00125855
Galacturonarw	0.600371	0.0437872	0.969543	0.0753248	1.08606	0.0329677	0.200468	0.767721	0.050708	1.1092	0.0192514	0.00335295	0.873851	0.0150017	1.31223	0.0687125	0.0034174	0.877757	0.0869742	1.14791	0.0237064	0.0626606	0.799032	0.0397979	1.26207	0.0451822	0.000126349	0.604212	0.0234257	1.06796	0.0396808	7.88345e-05
Dehydroascorbate	0.842039	0.0122914	0.766572	0.0422758	0.812606	0.0894519	0.810503	1.2694	0.178123	0.582818	NA	NA	2.2884	0.182874	0.62037	0.111185	0.105257	3.70012	0.593445	0.841383	0.119937	0.0418505	10.7889	2.83354	0.93216	0.150667	0.00285015	4.13354	1.02646	0.681033	0.0991085	0.0358722
Tyramine	1.03973	0.113643	1.38722	0.0969984	1.44775	0.162348	0.865806	0.65465	0.0586897	1.07141	0.0851483	0.00794843	0.950552	0.0673355	1.05164	0.114375	0.56305	0.795539	0.0345283	0.848313	0.0923184	0.787831	0.924834	0.0832107	1.08728	0.123362	0.378989	0.733379	0.110937	0.936676	0.109815	0.300156
myo-Inositol	0.707814	0.106009	0.570697	0.0537021	0.746817	0.0583719	0.0577229	0.52488	0.0386197	0.480366	0.0548961	0.543736	0.970468	0.0549486	1.0066	0.0853031	0.809993	1.16614	0.0369127	1.33658	0.054782	0.0329052	1.31349	0.0282041	1.50289	0.0767522	0.0652144	1.03107	0.0496688	1.53938	0.0564412	0.000188591
Tyrosine	2.28545	0.13216	1.69411	0.121277	1.37434	0.118654	0.106844	1.1381	0.0466108	0.815658	0.0790019	0.0258749	1.16582	0.0751237	0.863688	0.0584704	0.016034	1.07196	0.0659498	0.730126	0.0547815	0.0105797	0.949212	0.050767	0.848719	0.0421356	0.161072	0.911481	0.0638332	0.832871	0.0381409	0.351425
Adenine	1.1403	0.0199877	1.11874	0.0711348	1.00594	0.0363891	0.217831	1.07793	0.0512702	0.840011	0.0104108	0.00476476	1.14023	0.0718036	0.931928	0.0409454	0.0409544	1.14288	0.0449422	0.943388	0.0409388	0.012411	1.04714	0.0387788	0.920372	0.0596407	0.151949	0.925854	0.0377792	0.831844	0.0417723	0.142523
Pantothenate	2.15469	0.0534208	1.34398	0.0812156	1.57277	0.0830794	0.123977	0.781682	0.0425619	0.776635	0.0363758	0.956361	0.799806	0.0369585	1.01407	0.0885515	0.0637171	0.885726	0.0521184	0.942811	0.0395562	0.401755	0.920683	0.102359	1.23748	0.0492622	0.0581664	0.744535	0.0256677	1.3701	0.0795661	0.000651569
C6H13O9P [Glc 6-P|Gal 6-P]	0.557765	0.0787881	1.24894	0.129536	1.42288	0.16032	0.438402	1.02061	0.0429175	1.09522	0.0389901	0.240588	1.07469	0.0746946	1.0012	0.0544006	0.46546	0.900108	0.0418942	0.929716	0.0822521	0.858332	0.891582	0.0500335	1.06976	0.0258791	0.0246437	0.887831	0.0466243	0.765947	0.0390388	0.0991952
Tryptophan	1.36293	0.0825949	1.40927	0.0858457	1.30441	0.063671	0.424734	0.905024	0.0331773	1.06586	0.0415005	0.0222608	0.911587	0.0244159	1.01661	0.0562315	0.155369	0.916898	0.0343445	0.947865	0.0575336	0.712107	0.953097	0.0461052	1.02001	0.0441795	0.334574	0.8193	0.0591545	1.01242	0.0356518	0.0412637
Sucrose	0.127373	0.0118707	1.27538	0.0694942	1.46028	0.11257	0.190288	0.946242	0.0640931	1.16952	0.0591664	0.0344476	0.754625	0.0471374	0.995385	0.0574919	0.0129898	0.632271	0.0176919	0.904534	0.0501292	0.00129637	0.7349	0.0443734	1.06247	0.0733581	0.00441975	1.05675	0.076154	1.30897	0.0662791	0.0558174
Maltose	1.19506	0.179494	1.62871	0.275387	1.81361	0.205999	0.546653	0.874057	0.0676526	0.964499	0.0822449	0.476559	1.20585	0.0764797	1.26609	0.0828776	0.691307	0.869614	0.123226	0.942034	0.0571038	0.567473	1.09555	0.176476	0.74981	0.0999645	0.232021	0.891294	0.0960561	0.65764	0.0473364	0.111767
Trehalose	0.711919	0.0396182	1.19989	0.107293	1.57769	0.213201	0.227294	0.72522	0.0542895	1.19608	0.0818537	0.00287147	0.909492	0.0420226	1.10478	0.102038	0.282316	0.862078	0.0812924	1.18418	0.0939672	0.0439504	0.782958	0.0469164	1.23498	0.0968065	0.00374742	0.833875	0.0492539	1.26825	0.0725991	0.00128674
Galactinol	0.446719	0.0617997	0.614144	0.0709065	0.462858	0.0482296	0.171866	0.357741	0.0401159	0.497047	0.0701788	0.239848	0.884647	0.0523381	0.962536	0.0770214	0.496757	1.54998	0.0989553	1.00522	0.14868	0.0700788	2.05014	0.101983	1.72938	0.109821	0.0612037	2.24836	0.253369	2.20727	0.175762	0.96993
A. thaliana
	0h		1h					2h					4h					6h					8h					12h
			AZD		DMSO		p	AZD		DMSO		p	AZD		DMSO		p	AZD		DMSO		p	AZD		DMSO		p	AZD		DMSO		p
	avg	se	avg	se	avg	se		avg	se	avg	se		avg	se	avg	se		avg	se	avg	se		avg	se	avg	se		avg	se	avg	se
2-Hydroxypyridine	1.19318	0.0348944	1.14483	0.0516184	1.05033	0.136954	0.522056	0.966087	0.0399823	1.0492	0.0088327	0.108433	0.927219	0.0333036	1.01187	0.0473193	0.178952	0.941287	0.02727	0.898697	0.00522068	0.359392	0.741495	0.0452914	0.993841	0.0506654	0.0458939	0.95553	0.0792605	1.03907	0.0565805	0.400725
Alanine	0.651238	0.0253452	1.01063	0.0342492	0.86289	0.0494557	0.0562658	1.07958	0.0256951	1.01111	0.00696743	0.0225188	1.02572	0.0347277	0.978013	0.0643907	0.429051	1.01761	0.0125346	1.0072	0.0300142	0.755927	0.958392	0.041442	0.973736	0.0259213	0.755671	0.793432	0.0388081	0.897701	0.0656029	0.238676
Pyruvate	0.413058	0.000388285	0.784145	0.0962659	0.997542	0.147835	0.434183	0.778647	0.021465	0.947046	0.0873387	0.204551	1.17243	0.0486806	0.953343	0.0753329	0.0661048	1.18147	0.0782662	1.06116	0.0286368	0.356778	0.958527	0.102227	1.16304	0.0665087	0.204151	0.890155	0.0903724	0.918244	0.0580518	0.77908
Valine	1.0039	0.00473346	1.07119	0.0348717	0.927763	0.0579088	0.0443365	1.16658	0.0246743	0.782211	0.0202531	2.22269e-05	1.22101	0.0336343	0.64934	0.0111481	2.38084e-08	1.45209	0.0261328	0.646226	0.0140206	1.92303e-06	1.67701	0.0652919	0.697457	0.0572631	0.000367957	2.14754	0.0987733	0.668698	0.033975	9.42113e-07
Glycerol	1.39366	0.0855619	1.0905	0.0334986	1.14692	0.143491	0.867303	1.27497	0.10305	1.06494	0.0346144	0.128286	0.815393	0.0201226	0.869472	0.0180772	0.196702	0.953352	0.0707323	1.05261	0.187987	0.740257	0.770754	0.0413005	0.919501	0.0774818	0.158061	0.68212	0.0745586	0.841235	0.02786	0.118812
Leucine	0.94574	0.0251602	1.3447	0.0746255	0.93864	0.0459107	0.000399777	1.47916	0.0434409	0.632274	0.0253857	1.0118e-06	1.64785	0.0231299	0.454048	0.00568412	5.05221e-12	1.77117	0.0297584	0.413828	0.0154176	1.22112e-06	2.19628	0.102214	0.393911	0.0163547	7.37747e-06	2.91221	0.169697	0.396282	0.0161044	8.26862e-07
Isoleucine	0.886577	0.0345644	1.20346	0.0624773	0.917249	0.0523637	0.00453992	1.41193	0.0647742	0.697052	0.0269887	9.71188e-06	1.58018	0.0299059	0.546066	0.0154305	6.98928e-09	1.85124	0.0643974	0.513263	0.0294271	1.21075e-05	2.22433	0.0896669	0.488033	0.0436303	0.000754797	2.85234	0.148185	0.434437	0.0161047	8.36311e-07
Glycine	0.0967834	0.0100852	0.558101	0.0139193	0.556506	0.0377301	0.89027	0.84531	0.0267415	0.833967	0.0308748	0.772961	1.19012	0.0530435	1.46368	0.075226	0.0129513	1.11863	0.0279819	1.70758	0.00337474	0.00434317	0.981862	0.0414521	1.70981	0.0768442	0.000230985	0.875279	0.00775465	1.89778	0.105942	0.000125814
Orthophosphate	1.54488	0.0952992	1.20072	0.0400729	1.23047	0.0528636	0.681442	1.07813	0.0386247	1.18533	0.0328631	0.0809952	0.945741	0.0295348	1.02995	0.0800293	0.253303	0.845692	0.0607946	0.990315	0.0170617	0.173425	0.753153	0.0305587	0.970011	0.0155625	0.00199041	0.772417	0.0357917	0.899365	0.054389	0.102841
Proline	0.590282	0.0154773	0.700084	0.0299337	0.594747	0.0646433	0.140084	0.89427	0.0140361	0.698328	0.0163261	0.000472826	1.25427	0.0934729	0.821441	0.0340158	0.00221423	2.28812	0.0965925	1.12948	0.07935	0.000660926	2.52079	0.139029	1.23438	0.060535	0.000558976	3.73377	0.244567	1.2808	0.0578652	0.00010113
Glycerate	0.184077	0.012575	0.684971	0.0259809	0.5947	0.0205277	0.0398548	0.930182	0.0605361	0.690779	0.0153257	0.00912171	1.05213	0.0812092	0.944064	0.0510625	0.215095	1.41279	0.0303014	1.22493	0.134316	0.21835	1.44475	0.0473868	1.11858	0.0496693	0.00497909	1.81821	0.124273	1.17013	0.0758961	0.0107793
Serine	0.338644	0.00984439	0.879027	0.0348264	0.788516	0.0652049	0.276529	0.921147	0.0286916	0.807856	0.0397262	0.0993542	1.09109	0.0611692	0.967837	0.0200719	0.0844959	1.14822	0.0149722	0.99708	0.0188856	0.00359664	1.27935	0.0456977	1.0747	0.0338072	0.0185304	1.38904	0.0861721	1.22071	0.0533035	0.100342
Succinate	0.981622	0.0832689	0.848219	0.0443506	0.771364	0.028315	0.206646	0.882347	0.0363112	0.960775	0.075848	0.350381	1.12359	0.0481479	1.04195	0.0472226	0.212868	1.16619	0.0713199	1.16833	0.0110721	0.938067	1.22703	0.0145616	1.03495	0.0457876	0.031933	0.971997	0.0486782	1.02127	0.0708316	0.610029
Threonine	0.73501	0.0236738	0.925659	0.036558	0.893661	0.033291	0.536152	1.03399	0.0148195	0.875551	0.0520345	0.0688151	1.17849	0.0262612	0.890109	0.0173778	8.32018e-06	1.3245	0.0214648	0.95761	0.0183055	0.000139225	1.47777	0.0406112	1.02823	0.0592547	0.00138529	1.67405	0.106248	1.11497	0.0514697	0.00208302
C4H4O4 [Fumarate|Maleate]	0.724302	0.0542964	0.667687	0.0327837	0.668199	0.0413394	0.981209	0.802541	0.0459559	0.745835	0.0241351	0.242069	1.11706	0.0701037	0.947668	0.0136308	0.0425313	1.61657	0.0626941	1.29453	0.0823228	0.0363635	2.26444	0.0967	1.5135	0.0235049	0.00204507	3.6637	0.153683	1.70446	0.0631296	4.47208e-06
Nicotinate	1.44036	0.0366756	1.42347	0.159884	1.20911	0.0414382	0.301657	1.38299	0.0894426	1.1136	0.0888828	0.08806	0.935217	0.0590645	0.978248	0.0859956	0.753336	0.818904	0.0738799	1.0728	0.0530216	0.129847	0.741141	0.0503048	0.833364	0.0797384	0.430054	0.672426	0.0425067	0.87416	0.102945	0.0690283
Uracil	0.888945	0.377072	1.23278	0.236199	0.40374	0.11847	0.0632496	1.64601	0.233172	1.15705	0.371435	0.414147	1.04357	0.354278	0.794036	0.177235	0.968328	0.914528	0.11514	1.01436	0.0645003	0.647192	0.942834	0.151546	0.843936	0.168906	0.70632	0.59552	0.154406	1.16601	0.263661	0.311907
b-Alanine	1.14054	0.039501	1.05926	0.0782808	0.853394	0.0674684	0.0760039	1.06126	0.033435	0.650337	0.0104627	8.40431e-06	1.1707	0.0469272	0.613025	0.0103866	2.39276e-05	1.36387	0.0620576	0.653518	0.0341619	0.000443761	1.4864	0.0544689	0.604948	0.0135498	7.00294e-06	1.45606	0.0817938	0.517492	0.0148323	8.0131e-06
O-Acetylserine	0.707195	NA	1.1342	0.0924408	1.12399	0.0921436	0.911117	1.04961	0.02476	1.09857	0.0431658	0.320658	1.02434	0.0227297	1.01144	0.024516	0.717208	1.02972	0.0513192	0.941594	0.0527158	0.348676	0.831648	0.0512803	0.802891	0.0231166	0.697667	0.797663	0.0333027	0.82897	0.0301808	0.57792
Malate	0.279411	0.00488546	0.482761	0.0205355	0.428733	0.0226321	0.101523	0.652722	0.00804011	0.562142	0.0379018	0.133761	1.08522	0.029025	0.780758	0.0219667	3.12603e-05	1.59443	0.0123982	1.06976	0.0391648	0.00115209	1.8262	0.079019	1.23733	0.0946933	0.00295908	2.12582	0.175936	1.14759	0.0478757	0.00323741
4-Aminobutanoate	1.63574	0.0888788	1.44687	0.0856965	1.12917	0.0897095	0.0227884	1.21197	0.0731078	1.04413	0.0452685	0.111231	1.0116	0.0394533	0.888678	0.0394416	0.0785416	0.983667	0.100191	0.966192	0.0301995	0.969238	1.01174	0.0676259	0.889185	0.0852994	0.382347	0.871126	0.0439818	0.798015	0.0343127	0.346225
Aspartate	1.00287	0.00424195	0.959349	0.0422694	0.864883	0.0665206	0.274654	1.06095	0.0238891	0.946482	0.0445534	0.120803	1.02536	0.0305969	0.92041	0.035111	0.0334996	1.05027	0.0160883	1.04827	0.00548472	0.93726	0.986647	0.0393976	1.05646	0.0203417	0.145189	0.712825	0.0300419	0.944889	0.0354983	0.00218241
Methionine	0.78379	0.0162146	0.922596	0.0617281	0.875552	0.0973149	0.61173	1.12225	0.0322455	0.993832	0.0564883	0.122114	1.34722	0.0361365	0.93807	0.03864	5.7085e-05	1.43477	0.0174741	0.966735	0.00694102	7.45644e-05	1.61034	0.0809529	0.94913	0.00717717	0.00260544	1.78545	0.123804	0.895816	0.0495155	0.000669861
Asparagine (4TMS) BP1	1.15089	0.0872642	1.0477	0.053891	1.08088	0.0506339	0.676924	0.940682	0.0652971	0.812074	0.0564808	0.275518	0.914989	0.0553599	1.00097	0.0816548	0.401795	1.0211	0.041725	1.08605	0.0812045	0.499161	1.16496	0.0877115	0.954261	0.0501713	0.101798	1.31706	0.0860305	0.91979	0.0637933	0.0105445
Arginine	0.969837	0.0217265	0.959711	0.0705459	1.25994	0.0983319	0.0359815	1.04929	0.0771705	1.16079	0.0421734	0.222959	0.844877	0.0843631	1.28637	0.158852	0.0241109	0.705175	0.0374128	1.22911	0.0763572	0.00285272	0.582022	0.0390634	1.09328	0.0723862	0.000898936	0.493038	0.0126595	1.14011	0.0716583	3.19996e-05
Glutamine mip	1.15667	0.243527	1.38113	0.14469	0.817895	0.122574	0.0519053	1.60613	0.0985938	1.51984	0.268438	0.664591	0.834854	0.180081	0.870929	0.0353483	0.72921	1.18	0.12512	0.936423	0.112952	0.268202	0.981754	0.0628239	0.838571	0.0755017	0.242738	1.0553	0.161957	0.814374	0.153872	0.378824
C5H10O5 [Xylose|Arabinose|Lyxose]	1.13514	0.0573134	1.10215	0.039604	1.06977	0.0536895	0.619532	1.01596	0.0427493	0.995072	0.0670065	0.775125	1.0204	0.0391166	0.912434	0.019772	0.0319615	0.938348	0.0351517	0.943638	0.0277126	0.919499	0.958763	0.0373109	0.992969	0.0207225	0.475677	1.04114	0.0861151	0.966773	0.0333736	0.49395
Glutamate	0.632757	0.025354	0.907315	0.0236453	0.828355	0.0757084	0.359974	1.04869	0.0634682	0.920946	0.0899667	0.269028	1.11766	0.0503179	1.02854	0.0460976	0.152574	1.0793	0.0271626	1.17662	0.0415859	0.132105	0.919906	0.0261781	0.994374	0.0312088	0.136712	0.820442	0.0655167	1.10007	0.0333233	0.0217923
Putrescine	1.11091	0.0570046	0.798927	0.0566684	0.880237	0.0868802	0.542655	0.928548	0.0553577	0.934113	0.00932207	0.840398	1.0568	0.0790598	1.1171	0.0896575	0.632002	1.0739	0.0419952	1.16288	0.0463241	0.302801	1.08176	0.0813526	1.02028	0.0527151	0.536817	1.1424	0.0421386	1.01279	0.0677239	0.101411
Glutamine mpi	0.992711	0.026473	1.01521	0.0480667	0.836505	0.101446	0.141307	1.02077	0.0478893	0.939758	0.069856	0.377287	1.04255	0.112663	0.932074	0.0459786	0.35008	1.10218	0.0185922	0.922983	0.0662086	0.112492	1.3698	0.11397	0.886469	0.0666298	0.00631494	1.89698	0.171133	0.850774	0.0287839	0.00229196
Phenylalanine	0.576239	0.010049	1.20272	0.0533618	1.04757	0.0735768	0.127211	1.41691	0.0385714	1.12089	0.0610511	0.0262774	1.02964	0.0568899	0.838788	0.0283787	0.0187088	0.97044	0.0312272	0.739371	0.0331484	0.0064572	0.943208	0.0639862	0.616971	0.0360747	0.00329173	1.23886	0.0519925	0.877436	0.0619364	0.00608691
Ribonate	0.983487	0.0023857	1.09802	0.0660382	0.93284	0.0323089	0.0477298	1.1969	0.0432268	1.10725	0.0544373	0.21187	0.863519	0.0357558	0.932098	0.0432796	0.331939	0.914644	0.0551825	1.29366	0.0463165	0.136319	0.936457	0.0328143	0.825035	0.0588157	0.440277	0.912698	0.0383711	1.0221	0.063097	0.274336
Asparagine	1.10856	0.0136939	1.01111	0.0441646	1.32249	0.121419	0.0410891	0.953005	0.0732562	0.81617	0.0219423	0.179532	1.01112	0.0881152	0.968647	0.0737207	0.742498	0.952271	0.0297949	1.03997	0.0667482	0.288753	1.03964	0.0643261	0.966408	0.0830678	0.462772	1.05767	0.061425	0.928392	0.054821	0.241771
Agmatine	1.0543	0.0750392	0.961327	0.0758704	0.918845	0.100553	0.676421	1.04012	0.0515701	1.05274	0.062177	0.910798	0.820716	0.0267346	0.961969	0.00172817	0.0522823	0.996274	0.0588926	1.09451	0.0540068	0.322887	0.823341	0.0283931	0.986775	0.0538347	0.0678898	0.890856	0.0504957	1.06923	0.0674852	0.083842
Ornithine	1.30387	0.0239618	0.992097	0.0447643	1.28792	0.100859	0.0413762	1.03645	0.0611114	1.19725	0.0402981	0.123186	0.73958	0.0817853	1.52894	0.189425	0.00148673	0.507996	0.0441262	1.13605	0.0481556	0.00802122	0.409513	0.0477179	0.94401	0.0243698	0.0035739	0.318306	0.013157	0.764324	0.00327096	0.00019668
Glycerol 3-P	1.29271	0.0859489	1.10691	0.0674299	1.08575	0.111718	0.819608	1.18655	0.067885	1.04075	0.0611012	0.185685	0.928037	0.0812349	0.959376	0.0639505	0.719958	0.856476	0.0157251	1.052	0.0409976	0.0159745	0.915104	0.0359202	0.909975	0.0186184	0.951474	0.864843	0.0653145	1.00846	0.0858864	0.215844
Quinate	0.171382	NA	0.589541	0.0566451	0.509969	0.0350185	0.410635	1.30942	0.0612638	0.938558	0.110175	0.147191	1.92265	0.0899984	1.24873	0.0688396	0.00205367	1.75151	0.0248486	0.931427	0.0608933	0.00686215	1.24297	0.0823194	0.429962	0.0574342	0.0739763	1.02234	0.0343028	0.290252	0.0161353	0.000228603
Fructose [|Psicose]	0.0340491	0.000684518	0.700362	0.0344199	0.636447	0.0395885	0.231403	1.24858	0.0467557	1.03684	0.0639919	0.0611172	1.70361	0.086153	1.26012	0.0518855	0.00101646	1.51896	0.0502876	0.953897	0.0715593	0.00547436	1.14245	0.0474739	0.607757	0.0434949	0.00119453	0.990802	0.0502284	0.32391	0.0117332	1.7181e-06
Glucose	0.0747359	0.00201546	0.370873	0.0185441	0.356786	0.0215735	0.629465	0.813766	0.0196379	0.579725	0.0250524	0.00456643	1.5067	0.0942143	1.01985	0.0469058	0.000686675	1.92906	0.0910057	1.19672	0.0920874	0.00540313	2.08045	0.112445	1.03024	0.055225	0.00137526	2.65038	0.0858513	0.91636	0.0605423	6.07993e-06
Citrate	1.36586	0.0410767	1.15852	0.0530088	0.957883	0.0791812	0.0787814	1.06834	0.0403636	0.908172	0.0648836	0.0951402	1.02352	0.0322803	0.75373	0.00990969	9.23682e-05	1.08664	0.0510588	0.790064	0.0211242	0.0173145	1.08762	0.0419347	0.802333	0.0371126	0.00189948	1.24988	0.0515452	0.756807	0.0276284	5.7499e-05
Isocitrate	0.795309	0.0388209	0.795138	0.0428008	0.833451	0.0947091	0.899531	1.02651	0.0706897	0.836388	0.0808982	0.191179	1.39796	0.0672655	0.972471	0.0474582	0.000285129	1.34673	0.0162332	1.04512	0.076624	0.0390661	1.35332	0.01994	1.02032	0.0580572	0.010715	1.25712	0.0395846	0.913929	0.0384207	0.000503567
Glutamine	1.0651	0.0376407	0.968585	0.0502024	1.03855	0.0938155	0.655417	1.09921	0.0465392	1.05368	0.0967348	0.625823	1.17394	0.0255902	0.997984	0.0267816	0.00174561	0.95158	0.0175309	0.963207	0.0331869	0.831688	0.964376	0.0335793	0.966831	0.0167698	0.9252	0.88177	0.0166427	0.936449	0.0448019	0.212178
Glucose mpi	0.130382	0.00963486	0.379222	0.0217997	0.379608	0.0514661	0.899558	0.836774	0.0409465	0.665043	0.0935829	0.176444	1.43815	0.022438	1.06926	0.0396359	0.000755768	1.50828	0.0796132	1.24799	0.0866224	0.113694	1.52476	0.0783466	1.09506	0.0594957	0.0142713	1.35345	0.0793032	0.979078	0.0480325	0.028465
Citrulline	0.822851	0.0353338	0.925654	0.0531269	1.08148	0.115857	0.275102	1.10058	0.0649243	1.16405	0.0748527	0.581375	0.800043	0.0231829	1.16372	0.0785192	0.00928674	0.819968	0.0658001	1.14008	0.0242508	0.0828347	0.668464	0.0513563	1.07748	0.0344908	0.00527263	0.577575	0.0347278	1.13359	0.0754512	0.000142809
Dehydroascorbate	1.47869	0.12185	1.28055	0.260877	1.36039	0.27893	0.983165	0.922589	0.0766127	1.39005	0.181969	0.0350337	0.98678	0.0676765	1.23053	0.130948	0.146458	0.861019	0.0878992	0.809894	0.113401	0.744936	0.774907	0.0428606	1.07707	0.11307	0.0806789	1.21328	0.189629	0.903875	0.0610203	0.298174
Dehydroascorbate mip	1.59414	0.144967	0.999397	0.188844	1.47176	0.305986	0.374771	0.89974	0.0623731	1.43032	0.173177	0.0443763	1.01837	0.0867868	1.17949	0.126474	0.42583	0.836437	0.111681	0.739443	0.115221	0.60077	0.783924	0.0335669	1.1314	0.170376	0.0770611	0.94153	0.0422916	0.907305	0.0869681	0.75193
myo-Inositol	1.16897	0.0516669	1.06348	0.0685766	1.13396	0.0962583	0.554349	0.988283	0.0295722	0.8292	0.0328973	0.0186725	0.801786	0.0521025	0.811872	0.0443709	0.881108	1.04709	0.0247541	0.994343	0.0817547	0.528101	1.02457	0.0595375	1.0711	0.0417957	0.583984	1.1572	0.0638087	1.09761	0.0730096	0.558449
Tyrosine	0.934084	0.0303918	1.17657	0.062051	0.97164	0.0294503	0.013238	1.18111	0.0359663	0.58354	0.0435139	0.00186812	1.21541	0.00878736	0.411255	0.00885495	6.19833e-09	1.32306	0.026346	0.372303	0.0167289	7.01938e-06	1.40234	0.0714224	0.352894	0.0139668	1.06938e-05	1.91424	0.142487	0.458731	0.0203809	1.28644e-05
3-Indoleacetonitrile	1.10988	0.12082	1.0068	0.0656236	1.10844	0.0674646	0.224651	0.971108	0.0367766	0.777288	0.0143586	0.00281409	0.895232	0.0543774	0.883245	0.05153	0.894734	0.88768	0.0216084	1.20846	0.0697458	0.0116693	0.938317	0.0105149	1.06551	0.11162	0.480303	0.889547	0.0690769	1.14542	0.0562765	0.103121
C6H13O9P [Glc 6-P|Gal 6-P]	0.820063	0.0297925	1.00918	0.0608376	0.99389	0.0628754	0.865261	1.08828	0.0295579	1.0449	0.0620752	0.570487	1.03734	0.0254461	0.942818	0.0413471	0.0603459	0.944392	0.0198891	1.01932	0.0607112	0.264446	0.838586	0.0203635	1.04057	0.0215159	0.000941013	0.789926	0.039166	0.991224	0.0487895	0.0424435
Sucrose	0.4323	0.0295365	1.26251	0.0654803	1.22822	0.0684122	0.682363	1.08593	0.0253047	1.00277	0.0433205	0.180881	0.987862	0.0361803	1.0343	0.0445231	0.409119	0.891897	0.0252282	1.03356	0.0426876	0.0541868	0.723448	0.0302324	0.931801	0.0376289	0.00792489	0.683124	0.0117559	1.04366	0.073643	0.00287443
Maltose	2.14871	0.0957643	0.856251	0.0392985	1.46346	0.22281	0.0417044	0.995897	0.0584598	0.930241	0.0569576	0.576919	1.00786	0.0451286	3.10454	0.533184	0.0034361	0.922415	0.0332721	1.32997	0.0926041	0.0488524	0.772756	0.0407255	0.9894	0.11956	0.292383	1.07805	0.0521021	0.922816	0.0588271	0.119378
Galactinol	0.223036	0.0159503	0.224569	0.0175945	0.229742	0.00676373	0.793945	0.627222	0.0259263	0.533861	0.0228751	0.0875546	1.09682	0.114936	1.38439	0.0676339	0.107835	1.80662	0.0850965	1.46166	0.12257	0.125852	1.49176	0.0956147	1.0048	0.0560444	0.00756165	1.16489	0.0591741	0.500574	0.0365033	0.000130305
C18H32O16 [Raffinose|1-Kestose|Inulotriose]	0.343458	0.0416704	0.315236	0.0271589	0.357429	0.0333699	0.482035	0.416376	0.0280231	0.376963	0.029471	0.413645	0.834395	0.0698525	0.915026	0.0533962	0.307943	1.20901	0.0508118	1.49958	0.15054	0.185188	1.21475	0.0536459	1.69808	0.0651285	0.001811	1.34626	0.090151	1.50897	0.0651737	0.220717

## Sheet: S4
Supplementary Dataset S4. Summary of results obtained by RNAseq sequencing during short-term TORC repression in S. viridis and A. thaliana.
	Setaria viridis					Arabidopsis thaliana
Sample	raw reads	reads after trimming	reads after rRNA removal	no. of reads aligned	alignment percentage	raw reads	reads after trimming	reads after rRNA removal	no. of reads aligned	alignment percentage
0h-1	60886301	60789513	58693707	55537629	94.6228	10151174	9955583	9830923	9565825	97.3034
0h-2	58493954	58415887	56582271	53109941	93.8632	10100602	9632112	9396042	9161339	97.5021
0h-3	50287797	50227564	49038521	46547085	94.9194	8417454	8085027	7976537	7770212	97.4134
A2h-1	50915690	50840687	50031178	47746101	95.4327	14651182	14277094	13992918	13628845	97.3982
A2h-2	47077593	47009657	46481153	44429212	95.5854	15379909	14895355	14657888	14319271	97.6899
A2h-3	48003076	47939584	47379882	45104681	95.198	15521863	14846580	14683895	14356911	97.7732
A4h-1	51953623	51869383	51374436	48756190	94.9036	13423477	13207606	12429714	12048274	96.9312
A4h-2	53991044	53905613	53482358	51198750	95.7302	13192012	12909871	12775844	12367251	96.8018
A4h-3	56002594	55926236	55141576	52953030	96.031	11956671	11766829	11463556	11159427	97.347
A6h-1	54935228	54715929	54156357	51642376	95.3579	14948396	14531981	14234369	13656868	95.9429
A6h-2	43501948	43454662	40744900	39000321	95.7183	12252056	9449676	8675983	8387271	96.6723
A6h-3	47006639	46949037	46522948	44452644	95.5499	14867457	14605110	14258206	13755972	96.4776
D2h-1	56155918	56079704	54568570	52093070	95.4635	14943444	14365700	14122208	13801773	97.731
D2h-2	48706720	48597114	34617299	33097045	95.6084	16197882	15774861	15582052	15197875	97.5345
D2h-3	48463049	48410045	45507396	43262061	95.066	17553040	17149712	16986534	16552496	97.4448
D4h-1	51317984	51243593	49854053	47835253	95.9506	13581097	13357025	12783934	12438362	97.2968
D4h-2	53807054	53735332	52696075	50760133	96.3262	14995921	14618638	14456337	13964068	96.5948
D4h-3	54122933	54054465	53230866	50906473	95.6334	12177368	11841901	11735186	10762873	91.7145
D6h-1	55154365	55068178	54334373	52171157	96.0187	11408118	11106055	10989009	10465600	95.237
D6h-2	54620818	54545642	53773259	51449128	95.6779	12248826	12047076	11871869	11611714	97.8086
D6h-3	44729510	44673221	43500240	41494581	95.3893	12360039	12106093	11363995	10940724	96.2753

## Sheet: S5
Supplementary Dataset S5. List of DEGs (log2FC >=1 and FDR < 0.05) in distinct pairwise combinations in S. viridis during short-term TORC repression.
List of DEGs in different pairwise combinations in Setaria viridis. Values listed are log2FC values. "." means the gene is not differentially expressed in the respective pair. Criteria for differentially expressed: log2FC >=1 and FDR < 0.05
	log2FC
Gene ID	2h_AZD_vs_0h	4h_AZD_vs_0h	6h_AZD_vs_0h	2h_DMSO_vs_0h	4h_DMSO_vs_0h	6h_DMSO_vs_0h	2h_AZD_vs_2h_DMSO	4h_AZD_vs_4h_DMSO	6h_AZD_vs_6h_DMSO	arabi-symbol	arabi-defline	rice-defline
Sevir.1G000600	.	.	.	.	1.08243	.	.	.	.	ANS,LDOX,TDS4,TT18	leucoanthocyanidin dioxygenase	leucoanthocyanidin dioxygenase, putative, expressed
Sevir.1G001500	-1.06074	-1.07654	.	-1.18343	-1.05272	.	.	.	.		ATP binding microtubule motor family protein	kinesin motor domain containing protein, putative, expressed
Sevir.1G001800	-3.07361	-1.33673	.	-2.99237	-1.63934	.	.	.	.	STR18	sulfurtransferase 18	rhodanese-like domain containing protein, putative, expressed
Sevir.1G001900	-2.2301	-1.28803	-1.14836	-1.56497	-1.06878	.	.	.	.	STR18	sulfurtransferase 18	rhodanese-like domain containing protein, putative, expressed
Sevir.1G002900	1.12071	1.50206	1.39245	1.17662	1.27978	.	.	.	.		nodulin MtN21 /EamA-like transporter family protein	auxin-induced protein 5NG4, putative, expressed
Sevir.1G003000	.	.	.	.	1.24955	1.50142	.	.	.	PGY2	Ribosomal protein L6 family	ribosomal protein L6, putative, expressed
Sevir.1G003200	.	1.61462	.	1.31609	2.34159	2.08152	.	.	-1.2434		nodulin MtN21 /EamA-like transporter family protein	nodulin, putative, expressed
Sevir.1G004400	1.27258	.	.	1.21354	1.40487	.	.	.	.		Lactate/malate dehydrogenase family protein	lactate/malate dehydrogenase, putative, expressed
Sevir.1G004700	.	-1.12956	-2.64933	.	-1.76672	-3.07138	.	.	.		Glycosyl hydrolases family 32 protein	glycosyl hydrolases, putative, expressed
Sevir.1G004900	3.3981	3.68337	2.60674	3.38917	2.90637	.	.	.	.		Concanavalin A-like lectin protein kinase family protein	lectin-like receptor kinase 1, putative, expressed
Sevir.1G005400	-1.20191	.	-1.03382	-1.51901	-1.25529	-1.62486	.	.	.		RING/U-box superfamily protein	RNA recognition motif containing protein, putative, expressed
Sevir.1G005800	1.34369	1.38045	1.0559	1.48112	1.21643	.	.	.	.		Protein kinase superfamily protein	serine/threonine-protein kinase At1g18390 precursor, putative, expressed
Sevir.1G006000	9.36776	9.36746	10.3651	.	9.43299	9.25792	.	.	.
Sevir.1G006200	.	.	.	.	-1.10221	.	.	.	.	ROH1	from the Czech \'roh\' meaning \'corner\'	expressed protein
Sevir.1G006600	.	.	1.17123	.	.	.	.	.	.			expressed protein
Sevir.1G007100	.	2.11048	1.7813	.	1.90609	2.02395	.	.	.	CYP74B2,HPL1	hydroperoxide lyase 1	cytochrome P450, putative, expressed
Sevir.1G007200	-1.49387	-1.07484	.	-1.42189	-1.0065	-1.02483	.	.	.	AtMYB3R4,MYB3R-4	myb domain protein 3r-4	MYB family transcription factor, putative, expressed
Sevir.1G007700	1.61007	1.99803	2.12706	1.80845	2.30878	2.16532	.	.	.		Subtilase family protein	OsSub16 - Putative Subtilisin homologue, expressed
Sevir.1G007800	-2.80591	-2.13906	-2.04851	-2.04211	-2.79619	-2.30997	.	.	.	ATROPGEF11,PIRF1,ROPGEF11	RHO guanyl-nucleotide exchange factor 11	dynein light chain type 1 domain containing protein, expressed
Sevir.1G008400	-1.20027	-1.37456	-2.55728	.	.	.	.	-1.55507	-2.75008	ATEXP11,ATEXPA11,ATHEXP ALPHA 1.14,EXP11,EXPA11	expansin 11	expansin precursor, putative, expressed
Sevir.1G009000	-1.09863	-1.21522	-1.27812	-1.30411	-1.34001	-1.45261	.	.	.		AAA-type ATPase family protein / ankyrin repeat family protein	cbxX, chromosomal, putative, expressed
Sevir.1G009700	.	-1.38398	-1.3629	.	-1.50527	-1.35228	.	.	.			expressed protein
Sevir.1G010100	.	.	.	1.04271	.	.	.	.	.	AtWRKY22,WRKY22	WRKY family transcription factor	WRKY39, expressed
Sevir.1G011300	.	.	2.36159	.	.	.	.	.	.
Sevir.1G011432	.	.	.	-1.00968	.	.	.	.	.		NB-ARC domain-containing disease resistance protein	xa1, putative, expressed
Sevir.1G011700	2.44178	2.04495	1.45314	2.47393	1.8835	1.50482	.	.	.		Late embryogenesis abundant (LEA) hydroxyproline-rich glycoprotein family	harpin-induced protein 1 domain containing protein, expressed
Sevir.1G011750	.	.	4.3732	.	4.42479	3.97354	.	.	.
Sevir.1G011800	-1.74901	-1.88771	-1.91023	-1.97671	-2.06197	-2.08814	.	.	.	ATPOB1,POB1	POZ/BTB containin G-protein 1	E1-BTB1 - Bric-a-Brac, Tramtrack, and Broad Complex domain with E1 subfamily conserved sequence, expressed
Sevir.1G011900	.	-1.18957	-1.06994	-1.06807	-1.34242	-1.41479	.	.	.			expressed protein
Sevir.1G012100	1.62666	1.2455	1.04238	.	.	.	.	.	1.27981	ATBAG6,BAG6	BCL-2-associated athanogene 6	expressed protein
Sevir.1G012400	.	.	.	.	-1.0117	-1.21605	.	.	.			CPuORF16 - conserved peptide uORF-containing transcript, expressed
Sevir.1G013000	.	.	-1.18704	.	.	.	.	.	.			expressed protein
Sevir.1G015250	.	.	.	.	-1.47934	.	.	.	.		Rhomboid-related intramembrane serine protease family protein
Sevir.1G015300	2.36643	2.15456	2.26987	2.19397	2.14628	2.17386	.	.	.		Rhomboid-related intramembrane serine protease family protein	OsRhmbd6 - Putative Rhomboid homologue, expressed
Sevir.1G015700	-4.97112	-4.85123	-3.56777	-3.82703	-7.41811	-3.87527	.	.	.		late embryogenesis abundant domain-containing protein / LEA domain-containing protein	late embryogenesis abundant domain-containing protein, putative, expressed
Sevir.1G016800	-1.87593	-1.0319	-1.56583	-1.73149	.	.	.	.	-1.90187		RING/U-box superfamily protein	RING-H2 finger protein, putative, expressed
Sevir.1G017000	-1.46715	.	-2.2302	-1.09654	.	.	.	.	-2.73363	ATL2,TL2	TOXICOS EN LEVADURA 2	zinc finger, C3HC4 type domain containing protein, expressed
Sevir.1G017600	.	.	.	-1.14457	.	.	.	.	.		NAD(P)-linked oxidoreductase superfamily protein	oxidoreductase, aldo/keto reductase family protein, putative, expressed
Sevir.1G019600	.	.	.	.	.	-1.05311	.	.	.	ATGSL04,atgsl4,gsl04	glucan synthase-like 4	1,3-beta-glucan synthase component domain containing protein, expressed
Sevir.1G019700	1.66602	2.07021	1.38603	1.61145	1.99237	1.47964	.	.	.			expressed protein
Sevir.1G020000	-1.62461	.	.	-1.67116	.	-2.09391	.	.	2.08278
Sevir.1G020050	.	-10.9895	.	-10.9147	.	-3.33472	8.90651	-9.34681	.
Sevir.1G020200	-3.60797	-2.24557	-2.7224	-2.60406	-2.266	-2.77945	.	.	.
Sevir.1G020300	.	.	-1.08315	.	.	-1.10827	.	.	.		RING/U-box superfamily protein	expressed protein
Sevir.1G020500	1.41061	.	.	1.35302	.	.	.	.	.	CID9	CTC-interacting domain 9	CID11, putative, expressed
Sevir.1G020600	.	.	.	.	1.18573	1.1065	.	.	.	ATPPC3,PPC3	phosphoenolpyruvate carboxylase 3	phosphoenolpyruvate carboxylase, putative, expressed
Sevir.1G020900	.	.	.	.	1.03675	.	.	.	.
Sevir.1G022400	-1.22016	-1.04337	-2.67005	.	.	.	.	-1.12592	-2.8068		Peroxidase superfamily protein	peroxidase precursor, putative, expressed
Sevir.1G022600	.	.	-1.8012	1.54905	1.29171	1.92136	-2.0969	-2.2248	-3.73295	ATPA2,PA2	peroxidase 2	peroxidase precursor, putative, expressed
Sevir.1G022700	.	2.22558	2.15887	.	1.88097	1.65549	.	.	.		Peroxidase superfamily protein	peroxidase precursor, putative, expressed
Sevir.1G023000	.	.	-1.13409	.	.	.	.	.	.	ACL5	S-adenosyl-L-methionine-dependent methyltransferases superfamily protein	spermidine synthase, putative, expressed
Sevir.1G023200	.	1.13433	.	.	1.36082	.	.	.	.		Peroxidase superfamily protein	peroxidase precursor, putative, expressed
Sevir.1G023700	.	.	.	.	.	1.02268	.	.	.	ASP1	aspartate aminotransferase 1	aminotransferase, classes I and II, domain containing protein, expressed
Sevir.1G023800	.	1.47063	.	.	1.38139	1.06921	.	.	.		FAD-binding Berberine family protein	berberine and berberine like domain containing protein, expressed
Sevir.1G024100	.	.	.	.	1.11687	1.23404	.	.	.	RPL10B	Ribosomal protein L16p/L10e family protein	ribosomal protein, putative, expressed
Sevir.1G024300	-1.18386	.	.	-1.22503	.	.	.	.	.			expressed protein
Sevir.1G025233	.	1.42793	1.67348	1.87927	1.90017	.	.	.	.			hypothetical protein
Sevir.1G026000	-1.36318	.	.	-1.55497	.	.	.	.	.		Leucine-rich repeat transmembrane protein kinase	leucine-rich repeat-containing protein kinase family protein, putative, expressed
Sevir.1G026100	.	.	1.5661	.	.	.	.	.	.
Sevir.1G026150	.	.	.	-1.38394	-1.05422	.	.	.	.
Sevir.1G026200	.	.	-1.93767	.	-1.42681	-1.95906	.	.	.	AT-HSFC1,HSFC1	heat shock transcription factor C1	HSF-type DNA-binding domain containing protein, expressed
Sevir.1G026800	-1.5928	-1.78581	-1.51907	-1.64178	-1.79704	-1.77274	.	.	.	ATRHM3,RHM3	rhamnose biosynthesis 3	NAD dependent epimerase/dehydratase family domain containing protein, expressed
Sevir.1G026900	.	.	-1.37553	.	.	-1.63136	.	.	.	ATRHM1,RHM1,ROL1	rhamnose biosynthesis 1	NAD dependent epimerase/dehydratase family domain containing protein, expressed
Sevir.1G027100	1.15557	1.46166	1.31831	1.14705	1.57924	1.38309	.	.	.	PDF1	protodermal factor 1	meiosis 5, putative, expressed
Sevir.1G027700	.	1.19838	.	1.29238	1.08265	1.09503	.	.	.	TINY2	Integrase-type DNA-binding superfamily protein	ethylene-responsive transcription factor TINY, putative, expressed
Sevir.1G027800	.	1.05832	.	.	1.05056	1.11043	.	.	.	TINY2	Integrase-type DNA-binding superfamily protein	ethylene-responsive transcription factor TINY, putative, expressed
Sevir.1G028100	1.21519	.	.	1.09507	.	.	.	.	.		Leucine-rich repeat (LRR) family protein	protein phosphatase 1 regulatory subunit SDS22, putative, expressed
Sevir.1G028900	1.12793	1.28592	1.36116	.	1.07735	1.22846	.	.	.	TMT2	tonoplast monosaccharide transporter2	transporter family protein, putative, expressed
Sevir.1G029600	3.63464	2.71441	2.70699	3.56367	2.461	2.38239	.	.	.			expressed protein
Sevir.1G030300	1.4024	1.58535	1.06107	.	1.86981	.	.	.	.			polyphenol oxidase protein, putative, expressed
Sevir.1G030400	.	.	.	.	1.31482	.	.	.	.
Sevir.1G030500	.	.	.	-1.24188	.	.	.	.	.
Sevir.1G030600	-1.32896	.	.	-1.60531	.	-1.59858	.	.	.		Cysteine proteinases superfamily protein	thiol protease SEN102 precursor, putative, expressed
Sevir.1G030700	-3.80383	-3.1596	-2.96952	-3.83108	-3.33413	-3.6767	.	.	.	ATOXS3,OXS3	oxidative stress 3	expressed protein
Sevir.1G031000	-1.8014	.	-1.97495	-1.35254	.	.	.	.	-1.15569	PYL2,RCAR14	PYR1-like 2	bet v I allergen family protein, putative, expressed
Sevir.1G031300	-1.54564	-1.73626	-1.7156	-1.63751	-1.79605	-1.85074	.	.	.		Mitochondrial substrate carrier family protein	mitochondrial carrier protein, putative, expressed
Sevir.1G031400	.	-1.25444	-1.3036	-1.12673	-1.38921	-1.43229	.	.	.			expressed protein
Sevir.1G031500	3.05369	4.67408	4.31177	3.54035	5.03293	4.76626	.	.	.	ATPS2,PS2	phosphate starvation-induced gene 2	phosphoethanolamine/phosphocholine phosphatase, putative, expressed
Sevir.1G031600	.	1.01006	1.3579	.	1.09742	1.35003	.	.	.		Peroxisomal membrane 22 kDa (Mpv17/PMP22) family protein	Mpv17 / PMP22 family domain containing protein, expressed
Sevir.1G031700	-1.27105	.	-1.26687	-1.61475	.	.	.	.	.		F-box family protein with a domain of unknown function (DUF295)	F-box family protein, putative, expressed
Sevir.1G033400	.	.	-1.01084	.	.	.	.	.	.		U-box domain-containing protein kinase family protein	protein kinase family protein, putative, expressed
Sevir.1G034100	.	.	-1.26268	.	.	-1.26116	.	.	.	TET2	tetraspanin2	tetraspanin family protein, putative, expressed
Sevir.1G034300	.	1.29498	.	1.32696	1.97153	2.2661	.	.	-1.70817	ATCKX5,ATCKX6,CKX5	cytokinin oxidase 5	cytokinin dehydrogenase precursor, putative, expressed
Sevir.1G034500	1.77776	1.63379	1.68463	1.71702	1.84407	1.78191	.	.	.	CGA1,GATA22	cytokinin-responsive gata factor 1	GATA zinc finger domain containing protein, expressed
Sevir.1G034700	-1.43489	-1.33258	.	-1.30336	-1.28774	-1.00683	.	.	.		Protein kinase superfamily protein	protein kinase domain containing protein, expressed
Sevir.1G034800	.	.	.	-1.16675	.	.	.	.	.	HDA2	histone deacetylase 2	histone deacetylase, putative, expressed
Sevir.1G035300	-1.57154	-2.11466	-2.48851	-1.42625	-1.61628	-1.71924	.	.	.		Protein of unknown function (DUF761)	expressed protein
Sevir.1G036000	-1.50516	.	-1.14124	-1.6895	.	.	.	.	.			expressed protein
Sevir.1G036215	-3.75225	-3.15205	-2.34278	-3.70978	-2.99266	-1.85034	.	.	.		Leucine-rich repeat protein kinase family protein	receptor-like protein kinase 2 precursor, putative, expressed
Sevir.1G036301	.	-1.02616	.	-1.12597	-1.19784	-1.14115	.	.	.		A20/AN1-like zinc finger family protein	zinc finger A20 and AN1 domain-containing stress-associated protein, putative, expressed
Sevir.1G036326	-1.62523	-1.2452	-1.47764	.	-1.13647	.	.	.	.		Putative glycosyl hydrolase of unknown function (DUF1680)	DUF1680 domain containing protein, putative, expressed
Sevir.1G037000	1.12997	.	.	1.12433	.	.	.	.	.		P-loop containing nucleoside triphosphate hydrolases superfamily protein	nuclear protein ZAP-related, putative, expressed
Sevir.1G037050	.	.	.	.	-1.06133	-1.49149	.	.	.
Sevir.1G037500	.	1.53455	1.35214	1.40206	1.36621	1.61334	.	.	.			hypothetical protein
Sevir.1G037650	.	.	.	-1.18841	.	.	.	.	.
Sevir.1G037800	1.15806	1.12777	1.03359	1.85152	1.81879	2.30518	.	.	-1.28458
Sevir.1G038100	1.13419	.	.	.	.	.	.	.	.
Sevir.1G039150	1.56241	1.09802	.	.	.	.	.	.	.			expressed protein
Sevir.1G040000	-2.29346	-2.3212	-2.71523	-2.41803	-2.47944	-3.06176	.	.	.	TRFL2	TRF-like 2	initiator-binding protein, putative, expressed
Sevir.1G040100	1.49139	2.04536	2.69553	.	1.94716	2.44358	.	.	.			expressed protein
Sevir.1G040200	.	1.53587	1.29731	.	.	1.19872	.	.	.	ABCG40,ATABCG40,ATPDR12,PDR12	pleiotropic drug resistance 12	pleiotropic drug resistance protein, putative, expressed
Sevir.1G040900	1.49831	1.06352	.	1.2987	.	.	.	.	.		UDP-Glycosyltransferase superfamily protein	cytokinin-O-glucosyltransferase 3, putative, expressed
Sevir.1G041000	-2.44814	-1.75186	-2.29382	-3.38936	-2.05543	-2.1045	.	.	.
Sevir.1G041100	1.82026	2.69448	2.09707	1.64614	2.59386	2.61394	.	.	.		UDP-Glycosyltransferase superfamily protein	cytokinin-O-glucosyltransferase 3, putative, expressed
Sevir.1G042700	.	-1.74766	-1.80052	.	-1.62397	-1.77643	.	.	.	UVR3	DNA photolyase family protein	FAD binding domain of DNA photolyase domain containing protein, expressed
Sevir.1G043000	-1.16222	-1.09259	.	-1.00155	.	.	.	.	.		Ran BP2/NZF zinc finger-like superfamily protein	zinc finger family protein, putative, expressed
Sevir.1G043300	1.60205	.	.	1.89521	.	.	.	.	.	HY5,TED 5	Basic-leucine zipper (bZIP) transcription factor family protein	bZIP transcription factor domain containing protein, expressed
Sevir.1G044000	-1.20149	.	.	.	.	.	.	.	.	ATSPX1,SPX1	SPX domain gene 1	SPX domain containing protein, putative, expressed
Sevir.1G044050	.	.	.	.	3.12588	4.01074	.	.	-3.85149
Sevir.1G044250	.	.	1.27389	.	.	.	.	.	.
Sevir.1G044600	-2.44478	-1.96079	-1.8477	-2.44938	-1.97281	-1.90008	.	.	.			expressed protein
Sevir.1G044900	-1.95034	-3.36893	-2.90726	.	-1.55629	.	.	.	-2.09559		O-methyltransferase family protein	O-methyltransferase, putative, expressed
Sevir.1G045000	.	.	.	.	-1.14336	.	.	.	.	EBF1,FBL6	EIN3-binding F box protein 1	OsFBL7 - F-box domain and LRR containing protein, expressed
Sevir.1G045400	-1.32525	.	.	-1.24593	.	.	.	.	.		Glycosyl hydrolase superfamily protein	glycosyl hydrolases family 17, putative, expressed
Sevir.1G045800	.	.	.	.	.	1.06203	.	.	.		Pentatricopeptide repeat (PPR) superfamily protein	PPR repeat containing protein, expressed
Sevir.1G045900	1.16769	1.28832	1.30339	1.17865	1.02023	1.25264	.	.	.			OsFBX126 - F-box domain containing protein, expressed
Sevir.1G046100	-1.02514	.	.	-1.1214	.	.	.	.	.		FKBP-like peptidyl-prolyl cis-trans isomerase family protein	peptidyl-prolyl cis-trans isomerase, FKBP-type, putative, expressed
Sevir.1G046500	.	1.15673	.	.	1.26363	1.11188	.	.	.	AIR3	Subtilisin-like serine endopeptidase family protein	OsSub12 - Putative Subtilisin homologue, expressed
Sevir.1G046900	-1.44673	.	.	-1.27049	.	.	.	.	.	LOI1,MEF11	Pentatricopeptide repeat (PPR) superfamily protein	pentatricopeptide repeat domain containing protein, putative, expressed
Sevir.1G047451	1.33971	.	.	1.15334	.	.	.	.	.
Sevir.1G047800	-1.14424	-1.31011	-1.1933	-1.13064	-1.3818	-1.39357	.	.	.		alpha/beta-Hydrolases superfamily protein	protein with a conserved N-terminal region, putative, expressed
Sevir.1G048001	.	.	1.11221	.	.	.	.	.	.	LEW1	Undecaprenyl pyrophosphate synthetase family protein	expressed protein
Sevir.1G048100	-1.15218	-1.18481	-1.29513	-1.3248	-1.25991	-1.20285	.	.	.		Regulator of chromosome condensation (RCC1) family protein	Regulator of chromosome condensation domain containing protein, expressed
Sevir.1G049500	-1.30613	.	.	-1.50102	.	.	.	.	.			AGAP003371-PA, putative, expressed
Sevir.1G049900	1.62999	3.00876	3.08629	1.7229	2.92849	3.2475	.	.	.	ATLOX2,LOX2	lipoxygenase 2	lipoxygenase, putative, expressed
Sevir.1G050200	-1.03548	.	.	-1.21231	-1.0978	-1.07559	.	.	.	EMS1,EXS	Leucine-rich repeat transmembrane protein kinase	leucine-rich repeat receptor protein kinase EXS precursor, putative, expressed
Sevir.1G051700	-1.62298	.	-1.32818	.	.	.	.	.	.			expressed protein
Sevir.1G052500	-2.62673	-1.77556	-1.77327	-2.32112	-1.55496	-2.52907	.	.	.			expressed protein
Sevir.1G052801	.	.	.	-1.37177	.	-1.30611	.	.	.
Sevir.1G053000	1.87963	2.3432	1.62824	1.86392	2.38346	2.3161	.	.	.		Thioredoxin superfamily protein	peroxiredoxin, putative, expressed
Sevir.1G053400	1.67195	1.5425	.	1.66071	1.11037	.	.	.	.			expressed protein
Sevir.1G053600	-1.79379	-1.00086	-1.22159	-1.48724	.	.	.	.	.	AtGDU4,GDU4	glutamine dumper 4	expressed protein
Sevir.1G053800	-1.93929	.	.	-1.806	-1.17129	-1.29101	.	.	.	ATBZIP42,bZIP42	basic leucine-zipper 42	bZIP transcription factor domain containing protein, expressed
Sevir.1G053900	-1.81629	-1.20752	-1.67677	-1.88833	-1.63242	-1.23991	.	.	.		RING/U-box superfamily protein	zinc finger, C3HC4 type domain containing protein, expressed
Sevir.1G054000	-1.75054	.	.	-1.61136	.	.	.	.	.		Transmembrane amino acid transporter family protein	amino acid transporter, putative, expressed
Sevir.1G054400	1.0195	.	.	.	.	.	.	.	.	LYC	lycopene cyclase	lycopene beta cyclase, chloroplast precursor, putative, expressed
Sevir.1G054700	-1.22719	-1.09821	-1.5899	-1.95276	-2.45722	-1.91332	.	1.33643	.		ABC transporter family protein	multidrug resistance protein, putative, expressed
Sevir.1G054800	.	.	.	.	-2.53182	-1.51173	.	2.13062	.
Sevir.1G054900	-1.07169	.	-1.04845	-1.92106	-2.23653	-1.81371	.	1.24498	.
Sevir.1G055100	.	.	.	1.22051	.	.	.	.	.		ABC transporter family protein	multidrug resistance protein, putative, expressed
Sevir.1G055450	.	.	.	-1.09964	.	.	.	.	.
Sevir.1G055700	.	1.46531	.	.	1.35712	.	.	.	.		GDSL-like Lipase/Acylhydrolase superfamily protein	GDSL-like lipase/acylhydrolase, putative, expressed
Sevir.1G056000	.	.	-1.00902	.	-1.29871	.	.	.	.
Sevir.1G056300	-1.43402	-1.54566	-1.50332	-1.6131	-1.73866	-1.64175	.	.	.		Ubiquitin-like superfamily protein	expressed protein
Sevir.1G056566	-1.22215	-1.11457	-1.05109	-1.29364	-1.37469	-1.77297	.	.	.
Sevir.1G056800	.	.	.	1.20654	.	.	.	.	.	ATCAD4,CAD,CAD-C,CAD4	GroES-like zinc-binding alcohol dehydrogenase family protein	dehydrogenase, putative, expressed
Sevir.1G057300	.	-1.22097	.	-1.29027	-1.11349	-1.12963	.	.	.		Major facilitator superfamily protein	transporter family protein, putative, expressed
Sevir.1G058000	.	.	.	.	1.24474	1.27366	.	.	.			expressed protein
Sevir.1G058166	-1.05314	.	.	-1.00242	.	.	.	.	.		RNI-like superfamily protein	OsFBD6 - F-box and FBD domain containing protein, expressed
Sevir.1G059300	.	.	1.1577	.	.	.	.	.	.	ATAVP3,AtVHP1;1,AVP-3,AVP1	Inorganic H pyrophosphatase family protein	inorganic H+ pyrophosphatase, putative, expressed
Sevir.1G059400	1.14096	1.68237	1.96073	.	1.65851	1.91659	.	.	.
Sevir.1G059600	.	-1.1603	-1.23182	.	-1.30787	-1.25597	.	.	.		Ubiquitin system component Cue protein	CUE domain containing protein, expressed
Sevir.1G059800	-1.25567	-1.37019	-1.2409	-1.9382	-1.55652	-1.64112	.	.	.
Sevir.1G060100	.	.	-1.01985	.	.	-1.10719	.	.	.			expressed protein
Sevir.1G060800	.	.	.	.	.	-1.02294	.	.	.	ARR12,RR12	response regulator 12	two-component response regulator, putative, expressed
Sevir.1G060850	.	.	.	9.54717	.	.	-9.43565	.	.
Sevir.1G060900	2.45771	1.40419	1.2615	2.0877	1.17845	.	.	.	.	CLPB-M,CLPB4,HSP98.7	casein lytic proteinase B4	chaperone protein clpB 1, putative, expressed
Sevir.1G061300	1.12533	.	.	1.05016	.	.	.	.	.	UFD1	ubiquitin fusion degradation 1	ubiquitin fusion degradation protein, putative, expressed
Sevir.1G061450	-1.78191	-1.97811	-1.07451	-1.602	-1.96817	-2.06982	.	.	.
Sevir.1G061500	-1.70248	-1.57666	.	-1.53725	-1.50477	-1.84898	.	.	.	ATWRKY40,WRKY40	WRKY DNA-binding protein 40	WRKY71, expressed
Sevir.1G061600	-1.032	-1.3988	.	-1.20301	-1.46387	-1.6134	.	.	.
Sevir.1G061632	.	-1.78292	-1.0151	.	-1.26961	-1.49279	.	.	.
Sevir.1G061700	-1.46764	-1.81795	-1.38311	-1.20895	-1.76313	-2.01246	.	.	.
Sevir.1G063200	1.39708	2.08222	1.77264	1.596	2.07229	1.944	.	.	.		Class I glutamine amidotransferase-like superfamily protein	class I glutamine amidotransferase, putative, expressed
Sevir.1G063300	1.92624	2.69827	2.71536	2.63275	2.83328	3.04549	.	.	.		Class I glutamine amidotransferase-like superfamily protein	class I glutamine amidotransferase, putative, expressed
Sevir.1G063500	.	.	1.3444	.	.	1.04362	.	.	.		Protein kinase superfamily protein	STE_PAK_Ste20_STLK.1 - STE kinases include homologs to sterile 7, sterile 11 and sterile 20 from yeast, expressed
Sevir.1G064300	-1.27184	-1.20192	-1.02389	-1.50705	-1.21619	-1.15211	.	.	.	AtGDU4,GDU4	glutamine dumper 4	GDU1, putative, expressed
Sevir.1G064500	.	.	4.01215	.	.	.	.	.	.	CIPK21,SnRK3.4	CBL-interacting protein kinase 21	CAMK_KIN1/SNF1/Nim1_like.14 - CAMK includes calcium/calmodulin depedent protein kinases, expressed
Sevir.1G064600	-2.69262	-2.05003	-1.23162	-2.63835	-2.11016	-1.47717	.	.	.		FGGY family of carbohydrate kinase	FGGY family of carbohydrate kinases, putative, expressed
Sevir.1G064800	1.44902	1.37196	1.28707	1.79751	1.30154	1.08306	.	.	.		Uncharacterised protein family (UPF0497)	membrane associated DUF588 domain containing protein, putative, expressed
Sevir.1G065000	2.00507	1.67628	1.00422	2.21924	1.64888	1.09321	.	.	.	4CL2,AT4CL2	4-coumarate:CoA ligase 2	AMP-binding domain containing protein, expressed
Sevir.1G065600	-1.647	-2.37213	-2.09269	-1.04507	-1.8093	-1.34801	.	.	.		Galactose mutarotase-like superfamily protein	aldose 1-epimerase, putative, expressed
Sevir.1G066200	1.18149	.	1.17684	1.39417	.	.	.	.	.			expressed protein
Sevir.1G066532	.	-1.2541	-1.5165	.	-1.39744	-1.53955	.	.	.	BBX32	B-box 32	B-box zinc finger family protein, putative, expressed
Sevir.1G066800	.	.	.	.	1.06467	1.10723	.	.	.			fiber protein Fb15, putative, expressed
Sevir.1G066900	.	1.06773	1.05242	.	1.15738	1.37187	.	.	.	RUXF	small nuclear ribonucleoprotein F	LSM domain containing protein, expressed
Sevir.1G067700	-1.35317	-1.03988	-1.20404	.	.	.	.	.	.		Protein of unknown function (DUF581)	DUF581 domain containing protein, expressed
Sevir.1G068400	-1.06398	-1.62677	-1.67525	.	-1.38579	-1.65812	.	.	.	ALDH5F1,SSADH,SSADH1	aldehyde dehydrogenase 5F1	aldehyde dehydrogenase, putative, expressed
Sevir.1G068600	-1.27372	-1.1565	.	-1.08147	.	.	.	.	.		S-adenosyl-L-methionine-dependent methyltransferases superfamily protein	RNA binding protein, putative, expressed
Sevir.1G068900	.	.	.	.	.	-1.85307	.	.	.
Sevir.1G069100	.	.	.	-1.25584	-1.35811	-1.33538	.	.	.		VQ motif-containing protein	VQ domain containing protein, putative, expressed
Sevir.1G069200	-1.72321	.	.	-1.51688	.	.	.	.	.	CYP97B3	cytochrome P450, family 97, subfamily B, polypeptide 3	cytochrome P450, putative, expressed
Sevir.1G069300	-2.21245	-1.94438	-1.80615	-2.25984	-1.79891	-1.62052	.	.	.	URED	urease accessory protein D	URED, putative, expressed
Sevir.1G070200	.	.	.	.	1.0808	1.13684	.	.	.	GAPCP-2	glyceraldehyde-3-phosphate dehydrogenase of plastid 2	glyceraldehyde-3-phosphate dehydrogenase, putative, expressed
Sevir.1G070300	.	.	1.11616	.	1.08395	.	.	.	.			transglycosylase SLT domain containing protein, expressed
Sevir.1G070500	.	-1.20655	-1.11573	-1.15755	-1.39222	-1.39453	.	.	.	ATHAP5B,HAP5B,NF-YC2	nuclear factor Y, subunit C2	core histone H2A/H2B/H3/H4, putative, expressed
Sevir.1G071475	.	.	2.4965	.	1.94749	3.28215	.	.	.		Tetratricopeptide repeat (TPR)-like superfamily protein	pentatricopeptide containing protein, putative, expressed
Sevir.1G071700	-1.39836	.	2.14155	-1.05854	.	2.09462	.	.	.		Tetratricopeptide repeat (TPR)-like superfamily protein	pentatricopeptide containing protein, putative, expressed
Sevir.1G072050	.	-9.37008	.	.	.	-9.3095	.	.	9.1212
Sevir.1G072100	1.86934	1.2924	.	1.44182	1.29421	.	.	.	.	PGK	phosphoglycerate kinase	phosphoglycerate kinase protein, putative, expressed
Sevir.1G072200	.	1.24377	.	.	1.74051	1.88867	.	.	-1.10612	RPL27A,RPL27AB	Ribosomal protein L18e/L15 superfamily protein	60S ribosomal protein, putative, expressed
Sevir.1G072333	.	-1.56449	-2.9752	.	-2.79832	-2.37878	.	1.21298	.
Sevir.1G072366	-1.28562	-1.91145	-1.50476	-2.09578	.	-2.05916	.	.	.
Sevir.1G073100	.	.	.	2.16428	.	.	-2.69011	.	.	HPD,PDS1	phytoene desaturation 1	glyoxalase family protein, putative, expressed
Sevir.1G073200	-1.42115	-1.74568	-1.62963	-1.70959	-1.71909	-1.54422	.	.	.
Sevir.1G073300	-1.78605	-2.39403	-1.73765	-1.79816	-2.37947	-3.12478	.	.	1.37485
Sevir.1G073600	-1.46951	.	.	-1.23304	.	.	.	.	.	HPD,PDS1	phytoene desaturation 1	glyoxalase family protein, putative, expressed
Sevir.1G074801	.	.	-1.42253	.	-1.14406	.	.	.	.
Sevir.1G074900	.	.	1.25495	.	.	.	.	.	.
Sevir.1G075500	-1.06319	-1.65427	-1.44509	-1.23297	-2.82557	-1.98458	.	1.14866	.
Sevir.1G075600	-1.13523	-1.20722	-1.04761	.	-1.05599	.	.	.	.		Protein kinase superfamily protein	protein kinase, putative, expressed
Sevir.1G076250	1.60912	1.30607	.	1.51543	1.57424	.	.	.	.			expressed protein
Sevir.1G076900	4.96622	3.84339	.	5.46153	3.84172	.	.	.	.			expressed protein
Sevir.1G077000	.	.	.	.	.	1.1008	.	.	.		Ribosomal protein S11 family protein	ribosomal protein, putative, expressed
Sevir.1G077300	.	.	-1.24303	.	.	.	.	.	-1.6307	RIC1	ROP-interactive CRIB motif-containing protein 1	P21-Rho-binding domain containing protein, putative, expressed
Sevir.1G077350	.	.	.	.	.	-1.96225	.	.	.
Sevir.1G077400	.	-1.10899	-1.6637	.	-1.48318	-1.78172	.	.	.	UBQ10	polyubiquitin 10	ubiquitin family protein, putative, expressed
Sevir.1G077600	1.27122	1.92916	1.42828	1.51567	2.42209	2.17078	.	.	.		Peroxidase superfamily protein	peroxidase precursor, putative, expressed
Sevir.1G078000	.	.	.	.	3.05515	1.3745	.	-2.55536	.		Wound-responsive family protein	wound induced protein, putative, expressed
Sevir.1G078084	-3.92358	-3.24451	.	-4.16009	-3.49068	-1.33527	.	.	.
Sevir.1G078126	-3.54008	-1.59205	.	-4.09021	-1.88287	.	.	.	.
Sevir.1G078252	.	.	.	.	.	.	9.80657	.	.
Sevir.1G078300	.	-1.15277	-1.15196	.	-1.17785	-1.26212	.	.	.		F-box/RNI-like superfamily protein	OsFBLD1 - F-box, LRR and FBD domain containing protein, expressed
Sevir.1G078600	.	1.0865	.	.	1.47658	1.22268	.	.	.		electron transport SCO1/SenC family protein	SCO1 protein homolog, mitochondrial precursor, putative, expressed
Sevir.1G079400	1.01563	1.65266	1.46693	1.37469	1.84533	1.78796	.	.	.		Protein of unknown function (DUF579)	plant-specific domain TIGR01627 family protein, expressed
Sevir.1G079500	.	.	1.04251	.	.	1.14541	.	.	.	ATWHY2,WHY2	WHIRLY 2	whirly transcription factor domain containing protein, expressed
Sevir.1G079600	1.09287	1.24992	1.38043	.	1.05463	1.17867	.	.	.		Sugar isomerase (SIS) family protein	uncharacterized protein CPn_0526/CP_0226/CPj0526/CpB0547, putative, expressed
Sevir.1G080600	.	.	.	.	.	.	.	.	-1.37548	STR18	sulfurtransferase 18	rhodanese-like domain containing protein, putative, expressed
Sevir.1G081500	.	.	-1.18549	.	.	.	.	.	.		Arabidopsis protein of unknown function (DUF241)	carrier, putative, expressed
Sevir.1G081700	.	.	.	.	.	.	.	.	-1.40192		Arabidopsis protein of unknown function (DUF241)	carrier, putative, expressed
Sevir.1G082900	1.24378	1.29868	1.76835	1.2843	1.27765	1.38317	.	.	.		Leucine-rich receptor-like protein kinase family protein	phytosulfokine receptor precursor, putative, expressed
Sevir.1G083033	-1.79236	-1.14934	-1.37199	-1.55783	-1.47074	-1.38893	.	.	.			expressed protein
Sevir.1G083100	.	.	.	.	-1.45736	-1.11847	.	.	.		Leucine-rich receptor-like protein kinase family protein	phytosulfokine receptor precursor, putative, expressed
Sevir.1G083400	.	.	-1.01053	.	-1.05655	.	.	.	.		Leucine-rich receptor-like protein kinase family protein	phytosulfokine receptor precursor, putative, expressed
Sevir.1G084900	-1.40841	-1.46879	-1.31826	-1.4764	-1.65631	-1.58862	.	.	.	VEL1	vernalization5/VIN3-like	VIL2 protein, putative, expressed
Sevir.1G085100	1.5125	1.64978	.	1.78271	1.47803	1.07116	.	.	.	AtGH9B8,GH9B8	glycosyl hydrolase 9B8	endoglucanase, putative, expressed
Sevir.1G085300	-1.25955	-1.1698	-1.21214	-1.08042	-1.2999	-1.0753	.	.	.		Leucine-rich repeat transmembrane protein kinase protein	protein kinase domain containing protein, expressed
Sevir.1G085400	.	.	-1.03941	.	-1.11881	-1.43729	.	.	.		Protein of unknown function (DUF1644)	expressed protein
Sevir.1G085600	-2.73036	-1.6258	-1.41039	-2.48862	-1.73705	-1.27701	.	.	.		RING/U-box superfamily protein	zinc finger, C3HC4 type domain containing protein, expressed
Sevir.1G086500	-1.67021	-1.45956	-1.51144	-1.63182	-1.29742	-1.35006	.	.	.		DNA-binding storekeeper protein-related transcriptional regulator	expressed protein
Sevir.1G086700	.	-1.25795	-1.42285	.	-1.33847	-1.46052	.	.	.	WIN2	HOPW1-1-interacting 2	protein phosphatase 2C, putative, expressed
Sevir.1G088000	1.41169	.	.	1.40184	1.23752	1.13663	.	.	.	EIF4A1,RH4,TIF4A1	eukaryotic translation initiation factor 4A1	DEAD-box ATP-dependent RNA helicase, putative, expressed
Sevir.1G088500	.	.	.	2.27518	.	1.809	.	.	-1.98987		SAUR-like auxin-responsive protein family	OsSAUR5 - Auxin-responsive SAUR gene family member, expressed
Sevir.1G088700	-1.07806	-1.19698	.	-1.14313	-1.31352	-1.19789	.	.	.		Uncharacterized protein	cyclin-related protein, putative, expressed
Sevir.1G089000	-1.80091	-1.8192	-1.30298	-1.50121	-1.98891	-1.35351	.	.	.	ARA1,ATISA1,ISA1	arabinose kinase	GHMP kinases ATP-binding protein, putative, expressed
Sevir.1G089100	.	-1.14092	.	.	-1.03461	-1.04442	.	.	.	ARF7,BIP,IAA21,IAA23,IAA25,MSG1,NPH4,TIR5	Transcriptional factor B3 family protein / auxin-responsive factor AUX/IAA-related	auxin response factor 5, putative, expressed
Sevir.1G089401	.	1.62239	.	2.33488	1.63618	2.07356	.	.	.
Sevir.1G089500	.	.	1.10664	.	.	.	.	.	.	CAS1	cycloartenol synthase 1	cycloartenol synthase, putative, expressed
Sevir.1G089650	1.9396	.	1.66638	1.96436	1.73339	.	.	.	.	CAS1	cycloartenol synthase 1	cycloartenol synthase, putative, expressed
Sevir.1G090100	.	.	.	.	.	-1.01699	.	.	.	SPL2	squamosa promoter binding protein-like 2	OsSPL3 - SBP-box gene family member, expressed
Sevir.1G090150	.	-8.30824	.	.	.	-2.63463	.	.	.
Sevir.1G090600	1.3776	.	.	1.54121	.	.	.	.	.		chaperone binding;ATPase activators	activator of 90 kDa heat shock protein ATPase homolog, putative, expressed
Sevir.1G090900	.	.	.	-1.09035	.	.	.	.	.	ROS3	RNA-binding (RRM/RBD/RNP motifs) family protein	marker Xucw84, putative, expressed
Sevir.1G091000	.	.	-1.19691	.	.	-1.0257	.	.	.			expressed protein
Sevir.1G091900	-1.06236	-1.04745	-1.02967	.	-1.01535	.	.	.	.			histone acetyltransferase HAC1, putative, expressed
Sevir.1G092000	-1.41518	-1.64305	-1.06868	-1.58308	-1.39055	-1.13153	.	.	.
Sevir.1G092100	-1.58625	-1.85166	.	-1.47438	-1.73311	-1.8046	.	.	.
Sevir.1G092400	-1.6314	-1.84192	-1.8146	-1.6023	-1.62374	-1.60865	.	.	.		Cleavage and polyadenylation specificity factor (CPSF) A subunit protein	cleavage and polyadenylation specificity factor, putative, expressed
Sevir.1G092600	-1.60835	-1.27315	.	-1.7413	-1.49738	-1.24989	.	.	.		Plant protein 1589 of unknown function	plant-specific domain TIGR01589 family protein, putative, expressed
Sevir.1G092900	-2.03403	.	-1.39436	-1.89641	.	.	.	.	-1.20064	NLP7	NIN like protein 7	NIN-like protein 2, putative, expressed
Sevir.1G093000	-4.06278	-3.78338	-3.3044	-2.87037	-5.19951	-5.57505	.	.	.	ATCUL3B,CUL3B	cullin 3B	cullin, putative, expressed
Sevir.1G093600	1.38432	1.05421	.	1.41303	.	.	.	.	.		Glycosyltransferase family 61 protein	glycosyltransferase, putative, expressed
Sevir.1G093850	.	.	.	.	-1.46087	.	.	1.54823	.
Sevir.1G094200	.	-1.22467	-2.37501	.	-1.33862	-1.93635	.	.	.	AO	L-aspartate oxidase	L-aspartate oxidase 1, putative, expressed
Sevir.1G096600	.	-1.52492	-1.63992	.	-1.58385	-1.9499	.	.	.
Sevir.1G096800	-1.32896	-1.53917	-1.57015	-1.44392	-1.91022	-2.29099	.	.	.			expressed protein
Sevir.1G098900	2.29576	2.69013	2.24357	2.19668	2.44835	1.47701	.	.	.	LSU2	response to low sulfur 2	UP-9A, putative, expressed
Sevir.1G098950	.	-1.54328	-1.05114	.	-1.1442	-1.42239	.	.	.
Sevir.1G099000	.	.	-1.00011	.	.	-1.21997	.	.	.
Sevir.1G099200	-1.33656	-1.01013	.	-1.4241	.	.	.	.	.		Domain of unknown function (DUF1995)	expressed protein
Sevir.1G100500	1.61093	2.38845	1.95491	1.66167	2.568	2.19366	.	.	.		HSP20-like chaperones superfamily protein	hsp20/alpha crystallin family protein, putative, expressed
Sevir.1G101400	-1.03357	-1.10353	.	-1.15108	-1.2357	-1.01061	.	.	.	CPK16	calcium-dependent protein kinase 16	CAMK_CAMK_like.12 - CAMK includes calcium/calmodulin depedent protein kinases, expressed
Sevir.1G102501	-1.37032	.	.	.	.	.	.	.	.
Sevir.1G102600	-1.51037	-1.04917	.	-1.38703	.	.	.	.	.	CP5	Polyketide cyclase/dehydrase and lipid transport superfamily protein	membrane related protein CP5, putative, expressed
Sevir.1G103000	.	.	-1.2582	.	.	.	.	.	-1.16402	AHL1,ATAHL1	AT-hook motif nuclear-localized protein 1	AT hook motif domain containing protein, expressed
Sevir.1G104500	-1.33914	-1.58287	-2.38016	-2.2259	-1.36361	-1.89634	.	.	.		basic helix-loop-helix (bHLH) DNA-binding superfamily protein	CPuORF31 - conserved peptide uORF-containing transcript, expressed
Sevir.1G104600	-1.10161	.	.	-1.02095	.	.	.	.	.		basic helix-loop-helix (bHLH) DNA-binding superfamily protein	CPuORF31 - conserved peptide uORF-containing transcript, expressed
Sevir.1G104700	-1.04688	.	.	-1.61591	.	.	.	.	.			OsFBK6 - F-box domain and kelch repeat containing protein, expressed
Sevir.1G105700	3.72507	5.46916	5.07067	4.02973	5.98626	5.41892	.	.	.		NAD(P)-linked oxidoreductase superfamily protein	oxidoreductase, aldo/keto reductase family protein, putative, expressed
Sevir.1G105800	.	.	.	1.98579	1.4069	1.36517	-1.82962	.	.		NAD(P)-linked oxidoreductase superfamily protein	oxidoreductase, aldo/keto reductase family protein, putative, expressed
Sevir.1G106300	.	.	.	.	1.27054	.	.	.	.	ATXR6,SDG34	ARABIDOPSIS TRITHORAX-RELATED PROTEIN 6	ATXR, putative, expressed
Sevir.1G106700	2.1666	1.9336	.	1.89112	1.8065	1.42236	.	.	.			expressed protein
Sevir.1G106900	1.39285	.	.	1.39513	.	.	.	.	.		Translation initiation factor eIF3 subunit	translation initiation factor eIF3 subunit, putative, expressed
Sevir.1G107100	.	1.69511	.	.	1.51169	.	.	.	.
Sevir.1G108700	-1.26899	.	-1.80735	.	-1.51985	-1.17604	.	.	.
Sevir.1G109600	-1.17607	.	.	-1.43322	.	.	.	.	.		pentatricopeptide (PPR) repeat-containing protein	PPR repeat domain containing protein, putative, expressed
Sevir.1G110000	-1.31664	-1.21321	.	-1.22158	-1.03607	.	.	.	.		Single hybrid motif superfamily protein	expressed protein
Sevir.1G110025	-3.99328	-3.88718	-3.68838	-3.55503	-4.0523	-1.72098	.	.	-1.9814		ACT-like protein tyrosine kinase family protein	protein kinase family protein, putative, expressed
Sevir.1G110400	2.00853	1.56479	1.06919	2.15767	1.74896	1.34745	.	.	.	UBC28	ubiquitin-conjugating enzyme 28	ubiquitin-conjugating enzyme, putative, expressed
Sevir.1G110600	.	.	.	.	.	1.16681	.	.	.		Amino acid dehydrogenase family protein	bifunctional protein folD, putative, expressed
Sevir.1G110900	-1.21727	-1.0921	.	-1.22389	-1.11715	.	.	.	.	FIO1	methyltransferases	expressed protein
Sevir.1G111000	1.94003	2.59052	2.32915	1.80198	2.52431	2.53814	.	.	.		Cyclophilin-like peptidyl-prolyl cis-trans isomerase family protein	peptidyl-prolyl cis-trans isomerase, putative, expressed
Sevir.1G111300	-3.19456	-2.0729	-1.40026	-3.01223	-1.95122	-1.30391	.	.	.			expressed protein
Sevir.1G111400	-1.10803	.	.	-1.09941	.	.	.	.	.		Abscisic acid-responsive (TB2/DP1, HVA22) family protein	HVA22, putative, expressed
Sevir.1G112300	.	.	-1.2189	.	.	.	.	-1.12989	-1.76532	AtUGP2,UGP2	UDP-glucose pyrophosphorylase 2	UTP--glucose-1-phosphate uridylyltransferase, putative, expressed
Sevir.1G112700	1.83245	1.30142	1.19074	1.8203	1.36212	1.09132	.	.	.			canopy homolog 2 precursor, putative, expressed
Sevir.1G113380	.	-2.17017	-1.51007	-1.29053	-2.13407	-1.31017	.	.	.
Sevir.1G113600	.	-1.0198	.	.	.	.	.	.	.
Sevir.1G113675	-1.01796	-1.54908	.	-1.44845	-1.54945	-1.39458	.	.	.	OTS1,ULP1D	UB-like protease 1D	expressed protein
Sevir.1G113800	.	-1.25585	.	.	-1.21574	-1.07999	.	.	1.08796
Sevir.1G114000	.	.	.	.	.	-1.01608	.	.	.			expressed protein
Sevir.1G114166	1.28585	.	.	.	1.02617	.	.	-1.33547	.
Sevir.1G114700	.	10.1111	.	.	.	.	.	1.3339	.	ACH1,ATNRT2.1,ATNRT2:1,LIN1,NRT2,NRT2.1,NRT2:1,NRT2;1AT	nitrate transporter 2:1	transporter, major facilitator family, putative, expressed
Sevir.1G114800	2.55836	3.3515	1.57623	3.40103	3.54696	.	.	.	.	ACH1,ATNRT2.1,ATNRT2:1,LIN1,NRT2,NRT2.1,NRT2:1,NRT2;1AT	nitrate transporter 2:1	transporter, major facilitator family, putative, expressed
Sevir.1G115000	-1.43275	.	-2.32474	.	.	-2.96236	.	.	.	ACH1,ATNRT2.1,ATNRT2:1,LIN1,NRT2,NRT2.1,NRT2:1,NRT2;1AT	nitrate transporter 2:1	transporter, major facilitator family, putative, expressed
Sevir.1G115100	1.73072	2.14799	.	2.66307	2.33548	.	.	.	.	ACH1,ATNRT2.1,ATNRT2:1,LIN1,NRT2,NRT2.1,NRT2:1,NRT2;1AT	nitrate transporter 2:1	transporter, major facilitator family, putative, expressed
Sevir.1G115233	.	.	.	.	.	-1.19262	.	.	.
Sevir.1G115500	.	.	-1.20804	.	.	.	.	.	.	WAT1	Walls Are Thin 1	auxin-induced protein 5NG4, putative, expressed
Sevir.1G115650	.	8.21045	9.33285	.	9.27438	8.78289	.	.	.
Sevir.1G115700	1.28766	1.689	1.18733	1.43599	1.48276	1.13088	.	.	.	ATGPAT4,GPAT4	glycerol-3-phosphate acyltransferase 4	glycerol-3-phosphate acyltransferase, putative, expressed
Sevir.1G116000	.	.	.	.	.	.	.	.	-1.03142	ATMYB65,MYB65	myb domain protein 65	myb-like DNA-binding domain containing protein, putative, expressed
Sevir.1G116300	-1.20919	-1.14145	.	-1.07939	.	.	.	.	.		Nucleic acid-binding, OB-fold-like protein	S1 RNA binding domain containing protein, expressed
Sevir.1G116500	.	.	1.64477	.	.	1.89311	.	.	.	CAT1	catalase 1	catalase isozyme A, putative, expressed
Sevir.1G116600	2.6483	2.17606	1.80285	2.3752	2.20465	1.71289	.	.	.	BIP,BIP2	Heat shock protein 70 (Hsp 70) family protein	DnaK family protein, putative, expressed
Sevir.1G117400	-1.19484	-1.15807	.	-1.19788	-1.15065	-1.02279	.	.	.	FEY,FEY3	NAD(P)-binding Rossmann-fold superfamily protein	oxidoreductase, short chain dehydrogenase/reductase family domain containing protein, expressed
Sevir.1G117900	-1.39025	-1.07306	.	.	-1.10784	-1.10091	.	.	.
Sevir.1G118200	.	.	.	.	.	1.02134	.	.	.		Zinc-binding ribosomal protein family protein	ribosomal protein L37, putative, expressed
Sevir.1G118800	.	.	.	.	1.01036	1.08312	.	.	.		Tetratricopeptide repeat (TPR)-like superfamily protein	pentatricopeptide, putative, expressed
Sevir.1G119600	-1.27548	.	.	.	.	.	.	.	.		D-aminoacid aminotransferase-like PLP-dependent enzymes superfamily protein	aminotransferase domain containing protein, putative, expressed
Sevir.1G120600	.	.	.	.	1.04192	1.21637	.	.	.			expressed protein
Sevir.1G121100	-1.10199	-1.34838	-1.04696	.	-1.50853	.	.	.	.	AIM1	Enoyl-CoA hydratase/isomerase family	3-hydroxyacyl-CoA dehydrogenase, putative, expressed
Sevir.1G121800	1.65357	.	.	1.42831	.	.	.	.	.		Major facilitator superfamily protein	transporter family protein, putative, expressed
Sevir.1G121866	.	1.53089	.	.	1.56386	1.26758	.	.	.	CER6,CUT1,G2,KCS6,POP1	3-ketoacyl-CoA synthase 6	3-ketoacyl-CoA synthase, putative, expressed
Sevir.1G122000	.	-1.08322	-1.16119	.	-1.12523	-1.26036	.	.	.	ATCCMH,CCMH	cytochrome c biogenesis protein family	cytochrome c-type biogenesis protein ccmH precursor, putative, expressed
Sevir.1G122400	1.20228	1.61821	1.37326	1.08164	1.72499	1.36503	.	.	.		Isochorismatase family protein	isochorismatase family protein, putative, expressed
Sevir.1G122800	-1.01324	.	.	-1.16531	.	.	.	.	.		Pyridine nucleotide-disulphide oxidoreductase family protein	pyridine nucleotide-disulphide oxidoreductase domain containing protein, expressed
Sevir.1G122866	-1.15473	-1.37956	.	-1.78366	-1.80852	-1.42012	.	.	.		Leucine-rich repeat receptor-like protein kinase family protein	leucine-rich repeat receptor-like protein kinase 1, putative, expressed
Sevir.1G122932	-1.15473	-1.37956	.	-1.78365	-1.80852	-1.42012	.	.	.	AtRLP19,RLP19	receptor like protein 19	receptor-like protein kinase 5 precursor, putative, expressed
Sevir.1G123100	2.04517	2.82141	2.62787	.	2.60849	.	.	.	1.59921			expressed protein
Sevir.1G123400	.	.	.	.	1.59292	.	-3.5165	-4.8954	.			expressed protein
Sevir.1G123800	-3.63634	-2.1436	-2.02648	-2.62673	-1.51468	.	.	.	-1.45046	AtUGT85A7,UGT85A7	UDP-glucosyl transferase 85A7	cytokinin-O-glucosyltransferase 2, putative, expressed
Sevir.1G124000	-3.1923	-2.20903	-2.40553	-2.97333	-2.33935	-2.37344	.	.	.	ATUGT85A1,UGT85A1	UDP-Glycosyltransferase superfamily protein	cytokinin-O-glucosyltransferase 2, putative, expressed
Sevir.1G124400	.	-1.49532	-2.26595	1.33865	.	1.58881	.	-2.46922	-3.86832	XTH16	xyloglucan endotransglucosylase/hydrolase 16	glycosyl hydrolases family 16, putative, expressed
Sevir.1G124700	-2.55127	-2.01064	-2.17677	-2.06339	-2.53288	-1.71727	.	.	.		ARM repeat superfamily protein	expressed protein
Sevir.1G125000	.	-1.04746	.	.	-1.15636	.	.	.	.		RNI-like superfamily protein	Leucine Rich Repeat family protein, expressed
Sevir.1G125500	.	.	.	-1.91222	.	.	.	.	.
Sevir.1G125700	1.64493	1.22499	1.10494	1.78933	.	.	.	.	.	CRK29	cysteine-rich RLK (RECEPTOR-like protein kinase) 29	cysteine-rich receptor-like protein kinase 21 precursor, putative, expressed
Sevir.1G125800	-1.62143	-1.51979	-2.06079	-1.12138	-1.30549	-1.61274	.	.	.	ANAC101,NAC101,VND6	NAC-domain protein 101	No apical meristem protein, putative, expressed
Sevir.1G125900	.	.	-1.28725	.	.	.	.	.	.		elongation factor family protein	GTP-binding protein typA/bipA, putative, expressed
Sevir.1G126000	-1.75078	-2.58139	-1.98143	-1.88737	-2.36962	-2.69242	.	.	.
Sevir.1G126050	-1.69431	-1.98281	-1.495	-2.30518	-2.21771	-2.07614	.	.	.
Sevir.1G126400	1.4442	1.48176	1.16079	1.71314	2.4935	2.20013	.	-1.03728	-1.05131			expressed protein
Sevir.1G126500	.	.	-1.10232	.	-1.01589	-1.22913	.	.	.	PHT4;5	phosphate transporter 4;5	sialin, putative, expressed
Sevir.1G127100	.	.	.	.	-1.20726	-1.00261	.	1.33516	1.31938	ATRLI2,RLI2	RNAse l inhibitor protein 2	ATP-binding cassette sub-family E member 1, putative, expressed
Sevir.1G127700	.	1.00776	1.04603	.	.	1.05208	.	.	.		RNA-binding (RRM/RBD/RNP motifs) family protein	expressed protein
Sevir.1G128301	-1.93608	.	.	.	.	.	.	.	.
Sevir.1G128401	-1.23156	.	.	-1.96087	.	.	.	.	.	ATEXO70F1,EXO70F1	exocyst subunit exo70 family protein F1	ATEXO70F1, putative, expressed
Sevir.1G128600	2.12531	.	.	1.89428	.	1.03103	.	.	.			expressed protein
Sevir.1G128650	-2.45448	.	.	-3.17098	.	.	.	.	.
Sevir.1G129100	-1.23342	-1.1145	-1.25636	.	.	.	.	.	.	ATSOS3,CBL4,SOS3	Calcium-binding EF-hand family protein	calcineurin B, putative, expressed
Sevir.1G129700	.	.	.	.	.	1.04455	.	.	.		nucleolar essential protein-related	ribosome biogenesis protein NEP1, putative, expressed
Sevir.1G130000	.	1.46352	1.55168	.	1.34853	1.53837	.	.	.		MATE efflux family protein	MATE efflux family protein, putative, expressed
Sevir.1G130700	.	.	1.09235	.	.	.	.	.	.	CLPX	CLP protease regulatory subunit X	AAA family ATPase, putative, expressed
Sevir.1G131100	.	.	.	-1.22628	-1.06095	-1.14018	.	.	.	SD2-5	S-domain-2 5	lectin protein kinase family protein, putative, expressed
Sevir.1G131300	-1.17581	.	.	-1.19801	-1.08583	-1.03968	.	.	.			expressed protein
Sevir.1G131800	-1.54455	.	.	-1.27147	.	.	.	.	.		Domain of unknown function (DUF303)	receptor protein kinase, putative, expressed
Sevir.1G132150	-1.13569	.	.	.	-1.08603	-1.04447	.	.	.
Sevir.1G132175	-1.56033	-2.18352	-1.01758	-3.7706	-2.02456	-1.70487	.	.	.
Sevir.1G132200	.	2.61783	3.33687	1.50118	2.29642	2.84254	.	.	.		Copper amine oxidase family protein	amine oxidase precursor, putative, expressed
Sevir.1G133000	1.48228	1.62079	.	.	1.684	1.40122	.	.	.	iqd2	IQ-domain 2	IQ calmodulin-binding motif domain containing protein, expressed
Sevir.1G135500	1.4343	2.05127	2.70886	1.27769	1.82495	2.24662	.	.	.		Tyrosine transaminase family protein	aminotransferase, classes I and II, domain containing protein, expressed
Sevir.1G135700	.	2.2087	1.37181	.	1.09874	1.27197	.	1.08783	.		Protein of unknown function, DUF538	DUF538 domain containing protein, putative, expressed
Sevir.1G135750	-2.22671	.	.	-2.22702	-1.74975	-2.00464	.	.	1.98548
Sevir.1G135800	.	.	.	.	.	-1.00465	.	.	.
Sevir.1G136101	-8.89865	-8.94023	.	-8.86578	.	.	.	.	.
Sevir.1G136900	.	.	-1.42961	.	-1.33571	.	.	.	.		Tyrosine transaminase family protein	tyrosine aminotransferase, putative, expressed
Sevir.1G137000	-1.03426	-1.0073	.	-1.01165	-1.01936	.	.	.	.			expressed protein
Sevir.1G137100	-2.30051	.	-2.03301	-1.43521	-1.10064	-1.88501	.	.	.
Sevir.1G138200	.	1.64693	1.99046	.	1.57069	1.97795	.	.	.			expressed protein
Sevir.1G138600	1.30437	1.01749	.	1.20405	.	.	.	.	.	FLA6	FASCICLIN-like arabinogalactan 6	fasciclin domain containing protein, expressed
Sevir.1G139133	1.45573	1.07249	1.0869	1.31434	1.09199	1.17337	.	.	.			ATP11 protein, expressed
Sevir.1G139400	.	.	.	.	-1.02402	-1.22415	.	.	.	NTMC2T6.1,NTMC2TYPE6.1	Calcium-dependent lipid-binding (CaLB domain) family protein	C2 domain containing protein, putative, expressed
Sevir.1G140200	-1.30516	-1.3222	-1.51985	-1.35862	-1.77409	-1.48434	.	.	.		Eukaryotic aspartyl protease family protein	aspartic proteinase nepenthesin precursor, putative, expressed
Sevir.1G140401	-2.2633	-1.84756	-1.49968	-1.35475	-1.62834	-1.78488	.	.	.
Sevir.1G140600	.	1.27975	1.06064	1.01494	1.20201	1.40323	.	.	.		Oligosaccharyltransferase complex/magnesium transporter family protein	AGAP008475-PA, putative, expressed
Sevir.1G140900	.	.	.	1.23612	.	.	.	.	.		basic helix-loop-helix (bHLH) DNA-binding superfamily protein	CPuORF31 - conserved peptide uORF-containing transcript, expressed
Sevir.1G141000	-1.68683	.	.	-1.64746	-1.04915	.	.	.	.		Galactose oxidase/kelch repeat superfamily protein	OsFBK6 - F-box domain and kelch repeat containing protein, expressed
Sevir.1G142800	-1.10827	-1.19691	-1.00578	-1.32171	-1.09002	-1.07023	.	.	.		Tetratricopeptide repeat (TPR)-like superfamily protein	PPR repeat containing protein, expressed
Sevir.1G143000	-1.52937	-1.51848	.	.	-1.32655	-1.65601	.	.	.			hypothetical protein
Sevir.1G143600	.	.	.	1.15879	.	.	.	.	.	MAPKKK15	mitogen-activated protein kinase kinase kinase 15	STE_MEKK_ste11_MAP3K.8 - STE kinases include homologs to sterile 7, sterile 11 and sterile 20 from yeast, expressed
Sevir.1G143866	.	.	.	.	.	-1.13494	.	.	.
Sevir.1G144466	.	-1.10803	.	-1.26754	-1.2566	.	.	.	.			ulp1 protease family, C-terminal catalytic domain containing protein, expressed
Sevir.1G144900	-1.23668	-1.05726	-1.14935	.	-1.12495	.	.	.	.	CLE12	CLAVATA3/ESR-RELATED 12	expressed protein
Sevir.1G145033	.	-1.14079	-1.11362	-1.13716	.	-1.12385	.	.	.
Sevir.1G145066	.	.	.	.	-1.00612	.	.	.	.
Sevir.1G145512	-1.4543	-2.19586	-2.27372	-1.51693	-2.56667	-3.09901	.	.	.		mitochondrial ribosomal protein S7	mitochondrial ribosomal protein S7, putative, expressed
Sevir.1G145516	-1.97976	-2.76466	-2.77198	-2.11387	-2.39612	-3.56777	.	.	.		NADH dehydrogenase 3	NADH-ubiquinone oxidoreductase chain 3, putative, expressed
Sevir.1G145520	-2.34116	-2.56386	-2.40921	-2.36628	-2.41772	-2.77543	.	.	.		Ribosomal protein S12/S23 family protein	mitochondrial ribosomal protein S12, putative, expressed
Sevir.1G145528	.	.	.	1.15789	1.62582	1.44244	.	.	.
Sevir.1G145532	.	-1.462	.	.	-1.51826	-1.66693	.	.	.		ATPase, F0 complex, subunit A protein	ATP synthase, A subunit family protein, putative, expressed
Sevir.1G145552	.	-1.46709	.	.	-1.41415	.	.	.	.		photosystem II reaction center protein G	NADPH-dependent oxidoreductase, putative, expressed
Sevir.1G145556	.	-1.46709	.	.	-1.41415	.	.	.	.		NADH dehydrogenase subunit J	NADPH-dependent oxidoreductase, putative, expressed
Sevir.1G145560	-1.11855	-2.70844	.	.	-1.76361	.	.	.	.		NADH dehydrogenase subunit 7	NADH-ubiquinone oxidoreductase 49 kDa subunit, putative, expressed
Sevir.1G145568	.	-2.00552	-1.02629	.	.	.	.	.	.			expressed protein
Sevir.1G145572	-1.73459	-1.53557	.	.	-1.81255	.	.	.	.		NADH dehydrogenase subunit 7	NADH-ubiquinone oxidoreductase 49 kDa subunit, putative, expressed
Sevir.1G145580	.	-2.20077	-1.5868	.	-1.99468	-1.70754	.	.	.		DNA-directed RNA polymerase family protein	DNA-directed RNA polymerase subunit beta, putative, expressed
Sevir.1G145605	.	-1.45463	.	.	-1.71332	.	.	.	.		NADH dehydrogenase subunit 4	NADH-ubiquinone oxidoreductase chain 4, putative, expressed
Sevir.1G145617	.	-2.09145	.	.	-1.41909	-1.77661	.	.	.
Sevir.1G145629	.	-1.37107	.	.	-1.21742	-1.47927	.	.	.
Sevir.1G145641	.	-2.1804	.	.	.	-1.06958	.	.	.
Sevir.1G145700	1.49	1.05137	.	1.4967	1.31057	1.20248	.	.	.		glycine-rich protein	eukaryotic translation initiation factor 4B, putative, expressed
Sevir.1G146200	.	.	-1.78253	.	.	1.32491	.	.	-3.11895	WAT1	Walls Are Thin 1	auxin-induced protein 5NG4, putative, expressed
Sevir.1G146600	.	.	.	.	.	1.06527	.	.	.		Ribosomal protein S24/S35, mitochondrial	expressed protein
Sevir.1G146966	.	-1.28522	.	.	-1.06102	-1.29499	.	.	.
Sevir.1G147032	.	-1.41553	.	-1.06924	-1.57414	-1.12445	.	.	.	UBC33	ubiquitin-conjugating enzyme 33	ubiquitin-conjugating enzyme, putative, expressed
Sevir.1G147232	.	.	.	-1.5221	.	.	.	.	.		Pathogenesis-related thaumatin superfamily protein	thaumatin-like protein 1 precursor, putative, expressed
Sevir.1G147800	1.25224	.	.	2.19529	1.88467	1.28214	.	.	.		Pathogenesis-related thaumatin superfamily protein	thaumatin, putative, expressed
Sevir.1G147900	-1.15249	.	.	-1.94075	.	.	.	.	.		SAUR-like auxin-responsive protein family	OsSAUR8 - Auxin-responsive SAUR gene family member, expressed
Sevir.1G148600	-1.57931	-2.07787	-1.45135	-2.24358	-2.87563	-1.80009	.	.	.
Sevir.1G150300	-1.06445	.	.	.	.	.	.	.	.
Sevir.1G150632	.	.	.	-1.02069	.	-1.27693	.	.	.
Sevir.1G151000	.	.	-1.56355	.	.	.	.	.	-1.50563
Sevir.1G151100	.	.	.	-1.12148	.	.	.	.	.		Protein of unknown function (DUF1442)	expressed protein
Sevir.1G152100	.	.	1.84285	.	.	.	.	.	.			ankyrin repeat family protein, putative, expressed
Sevir.1G152600	.	.	1.11224	.	1.42541	1.30684	.	.	.	ATTPS21,TPS21	terpene synthase 21	terpene synthase, putative, expressed
Sevir.1G152700	.	2.01308	2.61152	.	2.66338	2.27802	.	.	.	ATTPS21,TPS21	terpene synthase 21	terpene synthase, putative, expressed
Sevir.1G152900	.	.	.	.	1.29309	.	.	.	.
Sevir.1G153550	.	-1.34568	-1.01622	.	-1.40282	.	.	.	.
Sevir.1G154301	-2.69931	-2.5488	-2.32284	-2.81312	-3.12383	-2.6292	.	.	.
Sevir.1G154550	-1.19867	.	.	-1.10218	.	.	.	.	.
Sevir.1G154800	.	.	-1.8367	.	.	.	.	.	.			expressed protein
Sevir.1G154850	.	.	.	-1.22695	.	.	.	.	.
Sevir.1G154900	.	.	.	.	1.04214	1.08583	.	.	.			transposon protein, putative, CACTA, En/Spm sub-class, expressed
Sevir.1G155233	.	.	.	-1.09829	.	.	.	.	.
Sevir.1G155266	.	.	-1.12625	.	.	-1.21512	.	.	.
Sevir.1G155300	.	-1.01226	.	.	-1.14287	-1.20894	.	.	.			expressed protein
Sevir.1G155400	-1.33485	-1.59883	.	.	-1.42042	-1.89859	.	.	.			expressed protein
Sevir.1G156050	.	-1.02099	.	-1.28234	.	.	.	.	.
Sevir.1G156100	.	-1.03332	.	.	.	.	.	.	.		2-oxoglutarate (2OG) and Fe(II)-dependent oxygenase superfamily protein	expressed protein
Sevir.1G156201	-1.00983	.	.	-1.08795	.	.	.	.	.
Sevir.1G156300	-1.17867	-1.20813	.	-1.13386	-1.10454	.	.	.	.			expressed protein
Sevir.1G157300	.	.	1.0242	.	.	.	.	.	.	7RED,DWF5,LE,PA,ST7R	Ergosterol biosynthesis ERG4/ERG24 family	delta14-sterol reductase, putative, expressed
Sevir.1G157401	.	.	.	.	-1.02385	.	.	.	.		Polynucleotidyl transferase, ribonuclease H-like superfamily protein	exonuclease, putative, expressed
Sevir.1G157500	-1.9544	-2.5633	-2.81267	-2.37895	-3.25063	-3.36357	.	.	.		ChaC-like family protein	cation transport regulator-like protein 1, putative, expressed
Sevir.1G157800	-1.42128	-1.44958	-1.08548	-1.45171	-1.2399	-1.20421	.	.	.		Pseudouridine synthase family protein	tRNA pseudouridine synthase family protein, putative, expressed
Sevir.1G157900	1.58536	1.25104	.	1.68412	1.45009	.	.	.	.			expressed protein
Sevir.1G158100	-1.21964	-1.01797	.	-1.00658	.	.	.	.	.		S-adenosyl-L-methionine-dependent methyltransferases superfamily protein	expressed protein
Sevir.1G158500	.	.	-1.93955	.	.	.	.	.	-1.91188		Inositol 1,3,4-trisphosphate 5/6-kinase family protein	Inositol 1, 3, 4-trisphosphate 5/6-kinase, putative, expressed
Sevir.1G158700	1.88056	.	.	3.01321	.	.	.	.	.		Pathogenesis-related thaumatin superfamily protein	thaumatin, putative, expressed
Sevir.1G158800	.	2.99622	.	3.1349	4.19284	.	.	.	.	ATC4H,C4H,CYP73A5,REF3	cinnamate-4-hydroxylase	cytochrome P450, putative, expressed
Sevir.1G159000	.	-1.02777	.	.	.	.	.	.	.		Polyketide cyclase/dehydrase and lipid transport superfamily protein	START domain containing protein, putative, expressed
Sevir.1G159400	.	-1.19958	-1.00498	.	-1.29345	-1.29035	.	.	.		Histidine kinase-, DNA gyrase B-, and HSP90-like ATPase family protein	ATP-binding region, ATPase-like domain containing protein, expressed
Sevir.1G159500	-1.2198	.	.	-1.47203	.	.	.	.	.		Pentatricopeptide repeat (PPR-like) superfamily protein	PPR repeat domain containing protein, putative, expressed
Sevir.1G159700	-2.86793	-3.06794	-3.19227	-2.77173	-3.0257	-3.20962	.	.	.		HMG (high mobility group) box protein with ARID/BRIGHT DNA-binding domain	high mobility group, putative, expressed
Sevir.1G159750	.	-3.87326	.	-10.1859	-3.02174	-2.85756	.	.	.
Sevir.1G159900	.	-1.14151	.	.	-1.28913	-1.42348	.	.	.		calcium-dependent lipid-binding family protein	expressed protein
Sevir.1G160100	-2.47443	-2.97461	-2.77609	-2.79103	-2.8381	-2.674	.	.	.
Sevir.1G160200	-1.17971	-1.44805	-1.7429	-1.17591	-1.54391	-1.73951	.	.	.		Protein phosphatase 2C family protein	protein phosphatase 2C, putative, expressed
Sevir.1G160350	.	.	.	.	.	.	.	.	9.68745
Sevir.1G161200	1.15839	.	.	.	.	.	.	.	.		Sodium Bile acid symporter family	bile acid sodium symporter family protein, putative, expressed
Sevir.1G161900	1.13709	1.31204	.	1.15617	1.4629	1.38882	.	.	.		Aldolase superfamily protein	fructose-bisphospate aldolase isozyme, putative, expressed
Sevir.1G162100	-1.64577	.	-1.0786	-1.71538	-1.5819	.	.	.	.
Sevir.1G162700	.	.	.	.	.	1.06398	.	.	.			expressed protein
Sevir.1G164400	1.55781	.	.	1.34083	.	.	.	.	.	ATFKBP65,FKBP65,ROF2	FKBP-type peptidyl-prolyl cis-trans isomerase family protein	peptidyl-prolyl isomerase, putative, expressed
Sevir.1G164600	.	.	.	.	.	1.71472	.	.	-3.25292	GLP9	germin-like protein 9	Cupin domain containing protein, expressed
Sevir.1G166300	.	.	.	.	1.04898	.	.	.	.			expressed protein
Sevir.1G166700	.	1.42537	.	1.29362	1.2299	1.1503	.	.	.	RLK	receptor lectin kinase	lectin-like receptor kinase, putative, expressed
Sevir.1G166900	.	.	.	.	1.69456	1.24843	.	.	.	CYP71B34	cytochrome P450, family 71, subfamily B, polypeptide 34	cytochrome P450, putative, expressed
Sevir.1G167100	1.02406	.	.	1.01552	1.0844	.	.	.	.		Nuclear transport factor 2 (NTF2) family protein with RNA binding (RRM-RBD-RNP motifs) domain	RNA-binding protein-like, putative, expressed
Sevir.1G167500	.	1.00467	1.05592	.	.	.	.	.	.	GAUT8,QUA1	Nucleotide-diphospho-sugar transferases superfamily protein	glycosyl transferase 8 domain containing protein, putative, expressed
Sevir.1G167700	-2.09867	.	.	-3.85376	.	.	.	.	.		MIF4G domain-containing protein / MA3 domain-containing protein	nucampholin, putative, expressed
Sevir.1G167800	.	1.09455	.	.	.	.	.	.	.		FAD/NAD(P)-binding oxidoreductase	fruit protein PKIWI502, putative, expressed
Sevir.1G167900	-2.62503	-2.79369	-3.73796	-3.01982	-4.5536	-4.43954	.	.	.	CYP89A7	cytochrome P450, family 87, subfamily A, polypeptide 7	cytochrome P450, putative, expressed
Sevir.1G168300	.	.	.	.	.	1.15721	.	.	.		Ribosomal L29 family protein	ribosomal protein L29, putative, expressed
Sevir.1G169900	2.46883	2.46935	2.45413	2.63799	2.72144	3.20893	.	.	.			expressed protein
Sevir.1G170200	2.21543	2.28743	2.57371	2.32006	2.24792	2.52474	.	.	.		chaperone protein dnaJ-related	drought-induced protein 1, putative, expressed
Sevir.1G170400	.	.	-1.493	.	.	.	.	.	-1.70636			MEMO1, putative, expressed
Sevir.1G171200	.	1.14806	1.79762	.	1.14	1.6336	.	.	.			expressed protein
Sevir.1G171600	2.12175	1.60387	1.24065	2.39339	2.08208	1.4445	.	.	.		Protein of unknown function (DUF 3339)	expressed protein
Sevir.1G172100	1.48828	.	.	1.69003	.	.	.	.	.			expressed protein
Sevir.1G172800	.	.	-1.57572	.	.	.	.	.	-1.16821		Peroxidase superfamily protein	peroxidase precursor, putative, expressed
Sevir.1G172900	.	-1.28999	-2.09385	1.17749	1.18499	2.12923	.	-2.49524	-4.2341		Peroxidase superfamily protein	peroxidase precursor, putative, expressed
Sevir.1G173000	-1.05577	.	.	-1.14808	.	.	.	.	.
Sevir.1G173400	.	.	-1.15433	.	.	.	.	.	-1.13322		SAUR-like auxin-responsive protein family	OsSAUR10 - Auxin-responsive SAUR gene family member, expressed
Sevir.1G174400	3.27987	2.57058	2.18831	3.10377	2.24003	2.11394	.	.	.	SAG29	senescence-associated gene 29	nodulin MtN3 family protein, putative, expressed
Sevir.1G174600	-3.1059	-2.81334	-2.4933	-2.6783	-2.87252	-2.74266	.	.	.	SRG3	senescence-related gene 3	glycerophosphoryl diester phosphodiesterase family protein, putative, expressed
Sevir.1G175500	.	.	.	.	.	1.17312	.	.	.
Sevir.1G176532	-1.07167	-1.59525	-1.36693	-1.18907	-2.1159	-2.00677	.	.	.			expressed protein
Sevir.1G177500	-3.16134	-3.2056	-3.43401	-2.69054	-2.93653	-2.51161	.	.	.	atnudt12,NUDT12	nudix hydrolase homolog 12	hydrolase, NUDIX family, domain containing protein, expressed
Sevir.1G177680	.	.	.	-1.00526	.	.	.	.	.	LOS1	Ribosomal protein S5/Elongation factor G/III/V family protein	elongation factor, putative, expressed
Sevir.1G177720	-2.33227	-1.98274	-1.49754	-1.98135	-1.48317	-1.5231	.	.	.
Sevir.1G177800	-1.34844	-1.51175	-1.88689	.	-1.13301	.	.	.	-1.04799			expressed protein
Sevir.1G178000	-1.09084	.	.	.	.	-1.13567	.	.	.	AtIDD2,IDD2	indeterminate(ID)-domain 2	ZOS2-08 - C2H2 zinc finger protein, expressed
Sevir.1G178200	.	.	1.04268	.	.	.	.	.	.		Calcium-dependent lipid-binding (CaLB domain) family protein	expressed protein
Sevir.1G178300	-1.87774	.	-1.42732	.	.	.	.	.	-1.63428			expressed protein
Sevir.1G178700	1.05216	.	.	1.00161	.	.	.	.	.	AtTudor1,TSN1,Tudor1	TUDOR-SN protein 1	TUDOR protein with multiple SNc domains, putative, expressed
Sevir.1G179000	-2.54674	-2.06077	-2.29572	-2.44019	-1.94455	-2.51638	.	.	.		SBP (S-ribonuclease binding protein) family protein	protein binding protein, putative, expressed
Sevir.1G180000	1.08558	.	.	1.03686	.	.	.	.	.	ACS	acetyl-CoA synthetase	AMP-binding enzyme, putative, expressed
Sevir.1G180100	.	1.52382	1.40397	1.23544	1.54254	1.85956	.	.	.		Cyclophilin-like peptidyl-prolyl cis-trans isomerase family protein	peptidyl-prolyl cis-trans isomerase, putative, expressed
Sevir.1G180400	.	-1.03389	.	.	-1.13469	-1.54255	.	.	.	CLPD,ERD1,SAG15	Clp ATPase	ERD1 protein, chloroplast precursor, putative, expressed
Sevir.1G180500	.	.	.	.	.	1.05379	.	.	.		Mitochondrial import inner membrane translocase subunit Tim17/Tim22/Tim23 family protein	SAM domain family protein, expressed
Sevir.1G181100	-2.80739	-1.98076	-2.13002	-2.44228	-1.88911	-1.59631	.	.	.			expressed protein
Sevir.1G181200	.	.	3.37205	.	.	2.91144	.	.	.	AT-HSFA3,HSFA3	heat shock transcription factor A3	HSF-type DNA-binding domain containing protein, expressed
Sevir.1G181466	.	.	.	.	.	.	.	.	-9.46306
Sevir.1G181700	-1.77286	.	-1.37141	-1.57771	.	.	.	.	-1.03303		RING/U-box superfamily protein	RING-H2 finger protein, putative, expressed
Sevir.1G182500	-3.01729	-2.8175	-3.07606	-2.75592	-2.65615	-2.40605	.	.	.		A20/AN1-like zinc finger family protein	zinc finger A20 and AN1 domain-containing stress-associated protein, putative, expressed
Sevir.1G182800	1.1564	.	.	1.10634	.	.	.	.	.	ZPR3	protein binding	expressed protein
Sevir.1G183100	-2.65235	-1.17935	.	-2.32164	-1.1525	.	.	.	.
Sevir.1G183600	4.9726	5.24575	5.18465	4.93336	5.16399	5.36551	.	.	.			expressed protein
Sevir.1G183800	.	.	.	1.04729	.	.	.	.	.		Iron-sulphur cluster biosynthesis family protein	expressed protein
Sevir.1G183900	1.63316	3.01602	4.23632	1.43411	2.76893	3.72467	.	.	.		SOUL heme-binding family protein	SOUL heme-binding protein, putative, expressed
Sevir.1G184300	-2.82074	-1.89133	-1.59026	-2.57603	-1.86851	-1.6243	.	.	.		F1F0-ATPase inhibitor protein, putative	expressed protein
Sevir.1G184800	.	.	.	1.2147	.	.	-1.22253	.	-1.24757	AtcwINV2,CWINV2	cell wall invertase 2	glycosyl hydrolases, putative, expressed
Sevir.1G184900	.	.	.	.	1.56288	1.68572	.	.	.		Ribosomal protein S11 family protein	ribosomal protein, putative, expressed
Sevir.1G185000	.	-1.05319	-1.24895	.	-1.05468	-1.13768	.	.	.		chaperone protein dnaJ-related	OR, putative, expressed
Sevir.1G185400	.	.	-1.16619	.	.	-1.03553	.	.	.		F-box family protein	OsFBX51 - F-box domain containing protein, expressed
Sevir.1G185500	.	-1.19253	.	.	-1.59782	.	.	.	.			expressed protein
Sevir.1G185550	.	.	1.18578	.	.	.	.	.	.
Sevir.1G185600	.	-1.27758	-1.09671	.	.	.	.	.	.			expressed protein
Sevir.1G185900	.	2.78757	3.23256	.	2.66768	3.23912	.	.	.		Plant invertase/pectin methylesterase inhibitor superfamily protein	pectinesterase inhibitor domain containing protein, putative, expressed
Sevir.1G187400	-2.3843	-1.48494	-1.81491	-2.24553	-1.58066	.	.	.	-1.37733	ATHSP101,HOT1,HSP101	heat shock protein 101	ATPase, AAA family protein, expressed
Sevir.1G188400	1.16889	1.67119	.	1.4049	1.60722	1.29472	.	.	.	NHL1	NDR1/HIN1-like 1	harpin-induced protein 1 domain containing protein, expressed
Sevir.1G188800	1.21383	.	.	1.04615	.	.	.	.	.	DGD1	UDP-Glycosyltransferase superfamily protein	digalactosyldiacylglycerol synthase, chloroplast precursor, putative, expressed
Sevir.1G189200	1.69967	.	.	.	.	.	.	.	.
Sevir.1G189300	1.48616	1.20802	.	1.63978	1.23604	.	.	.	.		Glycosyltransferase family 61 protein	glycosyltransferase protein, putative, expressed
Sevir.1G189500	.	.	1.12448	.	.	.	.	.	.	emb2746	RNA-metabolising metallo-beta-lactamase family protein	metallo-beta-lactamase, putative, expressed
Sevir.1G189900	-1.10676	.	.	.	.	.	.	.	.	IDL4	inflorescence deficient in abscission (IDA)-like 4
Sevir.1G190000	1.24794	.	.	1.34365	.	.	.	.	.	ATPUB29,PUB29	plant U-box 29	U-box domain containing protein, expressed
Sevir.1G190400	1.30502	.	.	1.04818	.	.	.	.	.	emb1075	Pyridoxal phosphate (PLP)-dependent transferases superfamily protein	decarboxylase, putative, expressed
Sevir.1G190800	.	.	.	.	.	-1.00016	.	.	.	FRS5	FAR1-related sequence 5	transposon protein, putative, unclassified, expressed
Sevir.1G190900	.	.	-1.11469	.	.	.	.	.	.		sequence-specific DNA binding transcription factors	homeodomain, putative, expressed
Sevir.1G191000	.	.	.	-1.08143	.	.	.	.	.			serine-aspartate repeat-containing protein I precursor, putative, expressed
Sevir.1G191033	-3.38831	.	.	.	-3.31072	.	.	.	.
Sevir.1G191066	.	.	-2.76446	.	.	-1.61471	.	.	.
Sevir.1G191200	.	1.00447	.	.	.	.	.	.	.			abscisic stress-ripening, putative, expressed
Sevir.1G191500	.	.	.	-1.64263	-1.41077	.	.	.	.
Sevir.1G192700	-2.25926	-1.93543	-1.70416	-2.06263	-1.7593	-1.45887	.	.	.		F-box/RNI-like/FBD-like domains-containing protein	OsFBX412 - F-box domain containing protein, expressed
Sevir.1G193300	1.36869	1.16681	.	1.19992	.	.	.	.	.		Tetratricopeptide repeat (TPR)-like superfamily protein	tetratricopeptide repeat containing protein, putative, expressed
Sevir.1G193400	-1.13628	-1.38305	-1.39	-1.17588	-1.48412	-1.2764	.	.	.	CINV2	cytosolic invertase 2	plant neutral invertase domain containing protein, expressed
Sevir.1G193500	.	.	.	.	1.04098	1.1766	.	.	.	CER7,G3	3\'-5\'-exoribonuclease family protein	exosome complex exonuclease, putative, expressed
Sevir.1G193700	.	.	.	.	-1.08374	.	.	.	.	FRS5	FAR1-related sequence 5	transposon protein, putative, unclassified, expressed
Sevir.1G194500	1.52103	1.57913	1.16173	1.64185	1.36112	1.4202	.	.	.			expressed protein
Sevir.1G195000	-2.69477	-1.81424	-1.72338	-2.21456	-1.45508	-1.4147	.	.	.		ABC transporter family protein	multidrug resistance protein, putative, expressed
Sevir.1G195600	.	.	.	-1.0046	.	.	.	.	.			transposon protein, putative, Mariner sub-class, expressed
Sevir.1G196600	-1.08233	-1.36393	-1.4456	.	.	.	.	.	-1.42623	ATPDI6,ATPDIL1-2,PDI6,PDIL1-2	PDI-like 1-2	OsPDIL1-3 protein disulfide isomerase PDIL1-3, expressed
Sevir.1G197700	.	1.19134	.	1.00866	1.74668	1.63389	.	.	.		methyltransferases;nucleic acid binding	RNA methyltransferase protein, putative, expressed
Sevir.1G198100	2.78042	2.7674	2.44006	2.79838	2.7839	2.764	.	.	.		proline-rich family protein	expressed protein
Sevir.1G200000	-3.29105	-2.56001	-2.5237	-3.25035	-2.79164	-2.31895	.	.	.	ATMLO1,MLO1	Seven transmembrane MLO family protein	MLO domain containing protein, putative, expressed
Sevir.1G200200	.	.	-3.50917	.	.	.	.	.	.
Sevir.1G200300	-1.74123	-1.21591	-1.29565	-1.54046	.	-1.12086	.	.	.
Sevir.1G200301	.	.	2.60934	3.10195	3.10372	.	.	-2.55668	.
Sevir.1G201100	.	1.04691	.	1.1551	.	.	.	.	.	MO1	monooxygenase 1	expressed protein
Sevir.1G201400	-1.58577	-1.42974	-1.76042	-1.63124	-1.52975	-1.47429	.	.	.
Sevir.1G201550	.	1.42637	.	.	1.1442	1.56873	.	.	-1.26262	MO1	monooxygenase 1	expressed protein
Sevir.1G202200	-1.19667	.	.	.	.	.	.	.	.	CNX7,SIR5	co-factor for nitrate, reductase and xanthine dehydrogenase 7	VP15, putative, expressed
Sevir.1G202400	-1.06107	.	.	-1.25572	.	.	.	.	.	ATFC-II,FC-II,FC2	ferrochelatase 2	ferrochelatase-2, chloroplast precursor, putative, expressed
Sevir.1G203200	.	.	.	.	.	.	.	-1.02371	-1.87871	ARR3	response regulator 3	OsRR2 type-A response regulator, expressed
Sevir.1G203600	-1.38155	-2.01214	-2.30094	-1.66858	-2.16964	-1.75744	.	.	.	LRL3	LJRHL1-like 3	PTF1, putative, expressed
Sevir.1G204200	2.03317	1.56225	.	2.05057	1.4426	.	.	.	.			expressed protein
Sevir.1G204400	.	.	-1.02466	-1.12488	-1.01718	-1.48139	.	.	.
Sevir.1G205300	-1.44769	.	-1.30998	-1.14121	.	.	.	.	.		Uncharacterised protein family (UPF0497)	membrane associated DUF588 domain containing protein, putative, expressed
Sevir.1G205500	1.33623	.	.	1.02226	.	.	.	.	1.06442		Protein of unknown function (DUF3537)	extracellular ligand-gated ion channel, putative, expressed
Sevir.1G206300	-1.54798	-1.73003	-1.23122	-1.72604	-1.7224	-1.6876	.	.	.		Protein phosphatase 2C family protein	protein phosphotase protein, putative, expressed
Sevir.1G206400	2.43248	1.74281	1.48349	2.44999	1.62691	1.4177	.	.	.		alpha/beta-Hydrolases superfamily protein	gibberellin receptor GID1L2, putative, expressed
Sevir.1G206600	.	-1.71014	-1.73586	.	-1.83357	-1.56261	.	.	.		Calmodulin-binding protein	calmodulin binding protein, putative, expressed
Sevir.1G206700	2.54703	2.66105	2.66431	2.49618	2.68042	2.62579	.	.	.	JK218,NPH3,RPT3	Phototropic-responsive NPH3 family protein	BTBN2 - Bric-a-Brac, Tramtrack, Broad Complex BTB domain with non-phototropic hypocotyl 3 NPH3 and coiled-coil domains, expressed
Sevir.1G207000	.	.	-1.4832	.	.	.	.	.	-2.15673		RING/U-box superfamily protein	zinc finger, C3HC4 type domain containing protein, expressed
Sevir.1G207300	-2.22123	-2.70239	-3.08837	-2.02318	-2.82665	-3.05994	.	.	.	ATGCH,ATRIBA1,GCH,RFD1	GTP cyclohydrolase II	riboflavin biosynthesis protein ribAB, chloroplast precursor, putative, expressed
Sevir.1G207400	-1.63093	.	.	-1.7794	.	.	.	.	.
Sevir.1G207600	-3.44335	-1.26067	-1.81277	-1.85798	.	.	.	.	-1.8198		Myosin heavy chain-related protein	expressed protein
Sevir.1G207701	-3.87749	-3.43944	-3.81843	-2.52943	-3.4499	-1.24102	.	.	-2.59774	AtUGT85A4,UGT85A4	UDP-glucosyl transferase 85A4	cytokinin-O-glucosyltransferase 2, putative, expressed
Sevir.1G207900	-1.39421	-1.23887	-1.38812	-1.50688	-1.37726	-1.63479	.	.	.	ATCRY1,BLU1,CRY1,HY4,OOP2	cryptochrome 1	FAD binding domain of DNA photolyase domain containing protein, expressed
Sevir.1G208600	-1.75328	-2.15609	-2.5489	-1.91531	-2.77886	-3.0917	.	.	.		Major facilitator superfamily protein	expressed protein
Sevir.1G209200	.	.	.	-1.60541	-2.38072	.	.	1.98408	.			expressed protein
Sevir.1G209300	.	.	-1.41128	-1.25621	-1.62128	-1.11959	.	.	.			expressed protein
Sevir.1G209400	-1.24179	.	-1.43303	.	.	.	.	.	.
Sevir.1G209500	-1.45202	-2.21492	-3.3866	-1.79165	-1.91168	-1.61784	.	.	.
Sevir.1G209600	.	.	.	.	-1.49492	.	.	1.62372	.			expressed protein
Sevir.1G210000	2.23538	2.30794	1.97825	2.01285	1.78131	1.16392	.	.	.		loricrin-related	expressed protein
Sevir.1G210200	.	-1.31171	.	.	-1.05532	.	.	.	.		photosystem II reaction center protein I
Sevir.1G210400	8.69766	8.95211	.	.	9.04525	9.26299	.	.	.			expressed protein
Sevir.1G210500	1.12855	1.83687	1.75148	.	1.97341	1.78087	.	.	.	ATSUC3,ATSUT2,SUC3,SUT2	sucrose transporter 2	sucrose transporter BoSUT1, putative, expressed
Sevir.1G210600	.	.	.	.	1.41422	1.39451	.	.	.	NRP2	NAP1-related protein 2	SET, putative, expressed
Sevir.1G211300	.	.	.	-1.29419	.	.	.	.	.	GALT1	galactosyltransferase1	galactosyltransferase family protein, putative, expressed
Sevir.1G211600	.	.	9.29776	.	.	8.95962	.	.	.
Sevir.1G211700	.	.	3.08082	.	.	.	.	.	.
Sevir.1G211800	.	1.89334	2.22406	.	1.88583	2.64506	.	.	.	ATUGT85A1,UGT85A1	UDP-Glycosyltransferase superfamily protein	cytokinin-O-glucosyltransferase 2, putative, expressed
Sevir.1G212500	.	.	-1.07291	.	.	.	.	.	.	ANAC079,ANAC080,ATNAC4,NAC080	NAC domain containing protein 80	No apical meristem protein, putative, expressed
Sevir.1G213000	-1.09399	-1.17063	.	-1.10785	.	-1.01772	.	.	.		RING/U-box superfamily protein	zinc finger, C3HC4 type domain containing protein, expressed
Sevir.1G213100	-1.05082	.	.	-1.33726	.	.	.	.	.	PCR2	PLANT CADMIUM RESISTANCE 2	uncharacterized Cys-rich domain containing protein, putative, expressed
Sevir.1G213600	-1.05446	.	.	-1.36926	-1.14272	.	.	.	.		Dynein light chain type 1 family protein	dynein light chain type 1 family protein, putative, expressed
Sevir.1G213700	1.19354	1.43861	.	.	1.38168	.	.	.	.	ATPHB3,PHB3	prohibitin 3	mitochondrial prohibitin complex protein 1, putative, expressed
Sevir.1G214100	.	.	1.34337	1.06185	1.28679	.	.	.	.			expressed protein
Sevir.1G214451	-1.91509	-1.03921	-1.14484	-2.00595	.	-1.00614	.	.	.
Sevir.1G214500	2.73388	2.45251	1.36949	3.65667	2.63778	1.63651	.	.	.			expressed protein
Sevir.1G214600	.	.	.	.	-1.19816	.	.	.	.	LAG13	LAG1 longevity assurance homolog 3	ASC1, putative, expressed
Sevir.1G215300	-1.3603	.	.	-1.44541	.	.	.	.	.		Copper transport protein family	heavy metal transport/detoxification protein, putative, expressed
Sevir.1G215400	1.10487	1.37714	1.11303	1.18987	1.24516	.	.	.	.		Copper transport protein family	expressed protein
Sevir.1G215966	-1.01721	.	.	-1.10433	.	.	.	.	.		Cell differentiation, Rcd1-like protein	expressed protein
Sevir.1G217400	-1.61896	-1.51311	-1.28823	-1.65	-1.79154	-1.14196	.	.	.			glycine-rich cell wall structural protein precursor, putative, expressed
Sevir.1G217700	-1.2297	-1.26026	-1.36853	-1.3719	-1.24359	-1.25828	.	.	.			expressed protein
Sevir.1G217750	.	-2.37967	-1.93696	-1.3937	-2.1152	-3.03842	.	.	.
Sevir.1G217850	-4.44969	-4.47777	-4.47982	.	-2.28298	-3.6198	.	.	.
Sevir.1G218000	-1.37709	.	.	-1.30517	-1.33017	.	.	.	.		UDP-Glycosyltransferase superfamily protein	UDP-glucoronosyl and UDP-glucosyl transferase domain containing protein, expressed
Sevir.1G218400	.	.	.	.	1.0912	.	.	.	.	OSD1,UVI4-LIKE	UV-B-insensitive 4-like	expressed protein
Sevir.1G218600	.	.	.	.	.	1.15611	.	.	.		Ribosomal protein L6 family protein	60S ribosomal protein L6, putative, expressed
Sevir.1G218700	.	.	.	.	1.15532	1.36062	.	.	.		Ribosomal RNA processing Brix domain protein	Brix domain containing protein, putative, expressed
Sevir.1G218900	1.46659	1.73373	1.63366	1.56605	1.86629	1.90729	.	.	.
Sevir.1G219300	1.16347	.	.	1.01097	.	.	.	.	.		Hypoxia-responsive family protein	hypoxia-responsive family protein, putative, expressed
Sevir.1G219600	-6.23719	-5.95103	-4.46067	-5.73162	-6.52011	-5.46127	.	.	.		Protein of unknown function (DUF581)	DUF581 domain containing protein, expressed
Sevir.1G219700	-4.76331	-4.57566	-4.21134	-4.57845	-5.17023	-5.58516	.	.	1.36582
Sevir.1G220300	-1.06804	.	.	-1.05455	.	.	.	.	.		ubiquitin-associated (UBA)/TS-N domain-containing protein / octicosapeptide/Phox/Bemp1 (PB1) domain-containing protein	joka2, putative, expressed
Sevir.1G221400	-1.19398	-1.02857	-1.04168	-1.12603	.	.	.	.	.		Phototropic-responsive NPH3 family protein	BTBN3 - Bric-a-Brac, Tramtrack, Broad Complex BTB domain with non-phototropic hypocotyl 3 NPH3 domain, expressed
Sevir.1G221866	-2.05409	-1.48569	-1.19921	-2.04966	-1.17595	.	.	.	.
Sevir.1G222000	1.68506	1.3692	.	1.46353	1.12708	.	.	.	.	ATRAB8D,ATRABE1B,RABE1b	RAB GTPase homolog E1B	elongation factor Tu, putative, expressed
Sevir.1G222050	.	.	2.00784	.	.	.	.	.	1.52376
Sevir.1G222200	.	.	-1.12712	.	.	.	.	.	.	ATNRT3.1,NRT3.1,WR3	nitrate transmembrane transporters	high affinity nitrate transporter, putative, expressed
Sevir.1G222400	2.03028	2.88438	1.4406	2.51267	2.49052	1.39473	.	.	.		Calcineurin-like metallo-phosphoesterase superfamily protein	high affinity nitrate transporter, putative, expressed
Sevir.1G223300	3.05926	3.21705	2.42992	2.94897	3.13072	2.56486	.	.	.	CYP86C1	cytochrome P450, family 86, subfamily C, polypeptide 1	cytochrome P450, putative, expressed
Sevir.1G223700	.	.	.	.	.	.	.	-1.50909	.			expressed protein
Sevir.1G223900	1.1468	.	.	1.21474	.	.	.	.	.	ARP3,ATARP3,DIS1	Actin-like ATPase superfamily protein	actin, putative, expressed
Sevir.1G224600	-1.40026	-1.26684	-1.00041	-1.49885	-1.32131	-1.25404	.	.	.		AP2/B3-like transcriptional factor family protein	B3 DNA binding domain containing protein, expressed
Sevir.1G225400	1.03668	.	.	.	.	.	.	.	.	ATNBP35,NBP35	nucleotide binding protein 35	cytosolic Fe-S cluster assembling factor NBP35, putative, expressed
Sevir.1G225700	.	1.48115	.	1.02263	2.14621	1.66249	.	.	-1.05824	GAPC-2,GAPC2	glyceraldehyde-3-phosphate dehydrogenase C2	glyceraldehyde-3-phosphate dehydrogenase, putative, expressed
Sevir.1G226400	1.2193	.	.	1.16267	.	.	.	.	.		phosphoprotein phosphatase inhibitors	transmembrane protein 17, putative, expressed
Sevir.1G226500	.	.	.	-7.20182	.	.	.	.	.		Mitochondrial transcription termination factor family protein	mTERF domain containing protein, expressed
Sevir.1G226700	.	.	-1.06368	.	.	-1.17149	.	.	.		P-loop containing nucleoside triphosphate hydrolases superfamily protein	expressed protein
Sevir.1G227200	1.70993	.	.	.	.	.	.	.	.	FT	PEBP (phosphatidylethanolamine-binding protein) family protein	osFTL5 FT-Like5 homologous to Flowering Locus T gene; contains Pfam profile PF01161: Phosphatidylethanolamine-binding protein, expressed
Sevir.1G228200	1.21165	.	.	1.11524	.	.	.	.	.		Nucleotide-sugar transporter family protein	nucleotide-sugar transporter family protein, putative, expressed
Sevir.1G228600	-1.31122	-1.13072	-1.91776	-1.40311	-1.25068	-1.63909	.	.	.	STH	salt tolerance homologue	B-box zinc finger family protein, putative, expressed
Sevir.1G229000	.	2.24968	1.36252	1.39729	1.95381	2.04766	.	.	.	ATCHITIV,ATEP3,CHIV,EP3	homolog of carrot EP3-3 chitinase	CHIT1 - Chitinase family protein precursor, expressed
Sevir.1G229100	-1.21183	-1.22591	-1.07179	-1.40631	-1.33824	.	.	.	.			expressed protein
Sevir.1G229600	.	1.15847	.	.	.	.	.	.	.		C2 domain-containing protein / GRAM domain-containing protein	GRAM domain containing protein, expressed
Sevir.1G230000	.	.	.	1.48187	1.44545	.	.	.	.		NAD(P)-binding Rossmann-fold superfamily protein	carbonyl reductase 3, putative, expressed
Sevir.1G230350	-1.10336	1.06578	2.32265	-1.05136	.	2.77615	.	.	.		Protein of unknown function (DUF1218)	expressed protein
Sevir.1G230700	-1.49903	.	.	-1.71566	.	.	.	.	.		Protein of unknown function (DUF1218)	expressed protein
Sevir.1G230800	-3.53967	.	1.85462	-4.73753	.	1.76662	.	.	.
Sevir.1G230900	-2.78978	.	.	-1.95135	-1.19758	.	.	.	.	EFR	EF-TU receptor	receptor kinase, putative, expressed
Sevir.1G231200	-1.39834	-1.18813	-1.04746	-1.12303	-1.14221	-1.00507	.	.	.		Integrin-linked protein kinase family	non-receptor tyrosine kinase spore lysis A, putative, expressed
Sevir.1G231500	1.06711	.	1.1896	1.06044	.	.	.	.	.	ATOEP37,OEP37	chloroplast outer envelope protein 37	outer envelope protein, putative, expressed
Sevir.1G231600	-3.08495	-2.29	-2.88153	-3.28648	-2.05391	-1.62528	.	.	.
Sevir.1G231800	-1.73126	-1.75363	-1.65119	-1.93173	-1.98101	-1.81199	.	.	.			iron-stress related protein, putative, expressed
Sevir.1G233001	1.92842	2.1303	2.23764	1.39994	2.37719	2.33198	.	.	.
Sevir.1G233150	.	-1.1964	-1.35924	.	-1.15441	-1.46003	.	.	.	CPuORF10	conserved peptide upstream open reading frame 10	S-adenosyl-l-methionine decarboxylase leader peptide, putative, expressed
Sevir.1G233200	.	-1.17064	-1.28279	.	-1.11793	-1.30066	.	.	.		Adenosylmethionine decarboxylase family protein	CPuORF9 - conserved peptide uORF-containing transcript, expressed
Sevir.1G233400	.	.	1.12383	.	.	.	.	.	.	ASHR3,SDG4	SET domain group 4	SET domain containing protein, expressed
Sevir.1G234200	.	.	1.00431	.	1.03308	1.3147	.	.	.	EMB1241	Co-chaperone GrpE family protein	co-chaperone GrpE protein, putative, expressed
Sevir.1G234400	.	1.4851	1.52232	.	1.33898	1.64207	.	.	.	ATPLMT,PLMT	phospholipid N-methyltransferase	expressed protein
Sevir.1G234900	.	-1.64583	-1.76593	.	-1.57465	-2.23546	.	.	.
Sevir.1G235000	-3.36806	-2.60942	-2.91886	-3.04167	-2.81357	-2.11232	.	.	.		BTB/POZ domain with WD40/YVTN repeat-like protein	B4-BTB1 - Bric-a-Brac, Tramtrack, Broad Complex BTB domain with B4 subfamily conserved sequence, expressed
Sevir.1G235200	1.33526	.	.	1.30731	.	.	.	.	.	ATTIL,TIL	temperature-induced lipocalin	OsTIL-1 Temperature-induced lipocalin-1, expressed
Sevir.1G235300	.	.	.	.	1.19947	1.33571	.	.	.	EMB1080	Nucleic acid-binding, OB-fold-like protein	ribosomal protein S17, putative, expressed
Sevir.1G235400	.	-1.48864	-1.51077	-1.06029	-1.54607	-1.53687	.	.	.		calcium-binding EF hand family protein	EF hand family protein, putative, expressed
Sevir.1G235600	-1.08329	.	.	-1.21307	.	.	.	.	.		Leucine-rich repeat family protein	regulatory subunit, putative, expressed
Sevir.1G236650	.	.	-1.11091	.	.	.	.	.	.		SPla/RYanodine receptor (SPRY) domain-containing protein	expressed protein
Sevir.1G236800	.	-1.72321	-1.75332	.	-1.76136	-2.3307	.	.	.
Sevir.1G237348	-1.14669	.	.	-1.34569	-1.39155	.	.	.	.		Leucine-rich repeat protein kinase family protein	receptor-like protein kinase precursor, putative, expressed
Sevir.1G238600	.	.	2.18021	.	1.67776	.	.	.	.
Sevir.1G239200	1.92143	1.58826	1.70665	2.07971	1.8178	1.16959	.	.	.		Leucine-rich repeat (LRR) family protein	uncharacterized protein At4g06744 precursor, putative, expressed
Sevir.1G239900	1.85587	.	.	.	.	.	.	.	.			expressed protein
Sevir.1G240500	.	.	.	-1.01521	.	-1.19899	.	.	.	ATB BETA	Protein phosphatase 2A, regulatory subunit PR55	serine/threonine protein phosphatase 2A 55 kDa regulatory subunit B, putative, expressed
Sevir.1G240700	1.13995	.	.	1.56748	.	.	.	.	.
Sevir.1G240800	.	.	.	.	1.15104	1.251	.	.	.		Mitochondrial ribosomal protein L27	expressed protein
Sevir.1G240900	-1.77679	-1.76591	-1.53901	-1.60984	-2.3274	-1.88391	.	.	.		Glutaredoxin family protein	OsGrx_C2.1 - glutaredoxin subgroup I, expressed
Sevir.1G241000	-5.10175	-4.70034	-3.53863	-4.51753	-4.7639	-3.09826	.	.	.	APRR1,AtTOC1,PRR1,TOC1	CCT motif -containing response regulator protein	response regulator receiver domain containing protein, expressed
Sevir.1G242300	1.81945	2.94713	1.71404	1.3647	2.54674	2.56712	.	.	.	AMT1;2,ATAMT1;2	ammonium transporter 1;2	ammonium transporter protein, putative, expressed
Sevir.1G243401	1.15206	1.32577	.	1.52335	1.34905	1.23712	.	.	.		Long-chain fatty alcohol dehydrogenase family protein	alcohol oxidase, putative, expressed
Sevir.1G243500	.	1.01608	.	1.03729	1.21094	1.3501	.	.	.		Tetratricopeptide repeat (TPR)-like superfamily protein	membrane-associated salt-inducible protein like, putative, expressed
Sevir.1G244000	2.10831	1.037	1.24171	1.91279	.	.	.	.	1.21016		RNA-binding (RRM/RBD/RNP motifs) family protein	RNA recognition motif containing protein, putative, expressed
Sevir.1G244400	-2.70254	-1.81821	-1.8653	-3.74624	-2.12788	-2.33109	.	.	.	ATMYB15,ATY19,MYB15	myb domain protein 15	MYB family transcription factor, putative, expressed
Sevir.1G244600	2.43396	2.22247	1.98433	2.59389	1.99536	1.7561	.	.	.	ATPPCK1,PPCK1	phosphoenolpyruvate carboxylase kinase 1	CAMK_CAMK_like.14 - CAMK includes calcium/calmodulin depedent protein kinases, expressed
Sevir.1G244700	1.1522	1.16506	.	1.08055	1.34674	1.08017	.	.	.	ADK2	adenosine kinase 2	kinase, pfkB family, putative, expressed
Sevir.1G244900	.	.	3.91868	.	.	.	.	.	.
Sevir.1G245000	.	.	.	1.05918	.	.	.	.	.	ATPAL1,PAL1	PHE ammonia lyase 1	phenylalanine ammonia-lyase, putative, expressed
Sevir.1G245232	.	.	.	1.13255	.	.	.	.	.	ATPAL1,PAL1	PHE ammonia lyase 1	phenylalanine ammonia-lyase, putative, expressed
Sevir.1G245300	2.2676	1.32585	.	2.22431	.	.	.	.	.	ATPAL1,PAL1	PHE ammonia lyase 1	phenylalanine ammonia-lyase, putative, expressed
Sevir.1G245550	.	.	.	-1.09897	.	.	.	.	.
Sevir.1G245600	.	.	.	-1.01228	.	-1.17116	.	.	.	ATCNGC15,CNGC15	cyclic nucleotide-gated channel 15	cyclic nucleotide-gated ion channel, putative, expressed
Sevir.1G246200	1.52569	1.60959	.	1.77201	1.80104	.	.	.	.		Nucleotide/sugar transporter family protein	transporter-related, putative, expressed
Sevir.1G246400	-1.28989	-1.36255	-1.67102	.	-1.41803	-1.36368	.	.	.	UBL5	ubiquitin-like protein 5	expressed protein
Sevir.1G246500	-3.46107	-3.54555	-3.04586	-2.72315	-2.92251	-2.26252	.	.	.
Sevir.1G246600	-6.32225	-5.94373	-4.77733	-5.31274	-4.85091	-4.79263	.	.	.		Protein of unknown function, DUF584	DUF584 domain containing protein, putative, expressed
Sevir.1G247500	-1.1216	.	.	.	.	.	.	.	.	PQL1,PQL2	PsbQ-like 1	expressed protein
Sevir.1G248700	1.06626	1.14472	.	1.14562	1.47855	1.50272	.	.	.		Surfeit locus protein 6	nucleolar matrix protein-related, putative, expressed
Sevir.1G248800	.	.	1.00783	.	.	.	.	.	.	YSL7	YELLOW STRIPE like 7	transposon protein, putative, unclassified, expressed
Sevir.1G249200	3.53301	6.21275	5.92708	3.31468	5.75513	6.60258	.	.	.	ADC2,ATADC2,SPE2	arginine decarboxylase 2	pyridoxal-dependent decarboxylase protein, putative, expressed
Sevir.1G249500	-2.99907	-2.12522	-2.32954	-1.98553	-1.1347	.	.	.	.		UDP-Glycosyltransferase superfamily protein	UDP-glucoronosyl and UDP-glucosyl transferase domain containing protein, expressed
Sevir.1G249600	1.16178	2.00174	1.83645	1.02638	1.70792	1.97876	.	.	.	CLPP2,NCLPP7	nuclear-encoded CLP protease P7	OsClp3 - Putative Clp protease homologue, expressed
Sevir.1G249800	.	.	.	.	.	1.39666	.	.	.	SCPL34	serine carboxypeptidase-like 34	OsSCP8 - Putative Serine Carboxypeptidase homologue, expressed
Sevir.1G249950	-2.54407	-1.76916	-1.37226	.	-1.97635	-1.3617	.	.	.
Sevir.1G250700	1.2827	1.28325	1.25707	.	1.08602	1.11699	.	.	.	EMB1586,ISE1	P-loop containing nucleoside triphosphate hydrolases superfamily protein	DEAD-box ATP-dependent RNA helicase, putative, expressed
Sevir.1G250750	-1.25329	.	.	.	.	.	.	.	.
Sevir.1G251000	-2.20998	-1.7145	-1.84473	-2.4037	-1.84999	-1.89564	.	.	.		GRAM domain-containing protein / ABA-responsive protein-related	GEM, putative, expressed
Sevir.1G251366	-1.28019	-1.15118	-1.34398	-1.07101	.	.	.	.	.			expressed protein
Sevir.1G252500	.	.	.	-1.16644	.	.	.	.	.		Endosomal targeting BRO1-like domain-containing protein	vacuolar protein-sorting protein bro1, putative, expressed
Sevir.1G252600	2.51032	.	3.4429	2.62466	.	3.66617	.	.	.		Integrase-type DNA-binding superfamily protein	AP2 domain containing protein, expressed
Sevir.1G253100	1.78747	1.37454	.	1.4525	1.48331	1.14722	.	.	.	ATEXPB3,ATHEXP BETA 1.6,EXPB3	expansin B3	expansin precursor, putative, expressed
Sevir.1G253300	-1.5279	.	.	.	.	.	.	.	.	ATRMA2,RMA2	RING membrane-anchor 2	zinc finger, C3HC4 type domain containing protein, expressed
Sevir.1G254100	.	.	.	-1.42024	.	.	.	.	.			OsFBX178 - F-box domain containing protein, expressed
Sevir.1G254350	-6.55796	-2.44171	-2.14172	-9.30624	-2.87419	-1.5542	.	.	.
Sevir.1G254400	-1.01891	-1.13897	-1.51564	-1.7564	-2.33327	.	.	.	.		NAD(P)-binding Rossmann-fold superfamily protein	oxidoreductase, short chain dehydrogenase/reductase family domain containing protein, expressed
Sevir.1G254600	.	-1.02537	-1.28128	.	-1.5287	.	.	.	.		NAD(P)-binding Rossmann-fold superfamily protein	oxidoreductase, short chain dehydrogenase/reductase family domain containing protein, expressed
Sevir.1G254700	.	.	.	.	.	1.55214	.	.	-4.85239		GATA type zinc finger transcription factor family protein	OsPLIM2a - LIM domain protein, putative actin-binding protein and transcription factor, expressed
Sevir.1G254900	1.68685	1.53519	1.25985	1.60969	.	.	.	.	.	AtMYB19,MYB19	myb domain protein 19	MYB family transcription factor, putative, expressed
Sevir.1G255200	.	-1.56414	-2.24239	.	-1.77153	-2.20383	.	.	.		Remorin family protein	remorin, putative, expressed
Sevir.1G256200	.	.	.	.	.	-1.20653	.	.	.		SAUR-like auxin-responsive protein family	OsSAUR11 - Auxin-responsive SAUR gene family member, expressed
Sevir.1G256400	.	.	.	.	-1.24078	-1.0258	.	.	.	BETA-VPE,BETAVPE	beta vacuolar processing enzyme	vacuolar-processing enzyme precursor, putative, expressed
Sevir.1G256600	1.90355	1.2047	1.2529	2.00881	1.11687	.	.	.	.		stress-inducible protein, putative	heat shock protein STI, putative, expressed
Sevir.1G257100	-1.07748	-1.09459	-1.23348	-1.12216	-1.04767	-1.0495	.	.	.	GATA4	GATA transcription factor 4	GATA zinc finger domain containing protein, expressed
Sevir.1G257500	1.71999	1.23469	1.12492	1.61395	1.30851	1.05636	.	.	.	ALDH3F1	aldehyde dehydrogenase 3F1	aldehyde dehydrogenase, putative, expressed
Sevir.1G258300	.	.	.	1.114	.	.	.	.	.	ATB5-A,ATCB5-E,B5 #2,CB5-E	cytochrome B5 isoform E	cytochrome b5-like Heme/Steroid binding domain containing protein, expressed
Sevir.1G258600	.	.	-1.69176	.	.	.	.	.	-2.00822	ATYSL3,YSL3	YELLOW STRIPE like 3	transposon protein, putative, unclassified, expressed
Sevir.1G258650	-3.11615	-2.86587	-2.3115	-3.38067	-2.56504	-2.34874	.	.	.
Sevir.1G258701	-1.08375	-1.39128	-1.15489	-1.30749	-1.22658	-1.09912	.	.	.
Sevir.1G258751	-1.16076	-1.24724	.	-1.1651	-1.04631	-1.06917	.	.	.			placental protein 11 precursor, putative, expressed
Sevir.1G259100	.	-1.11857	-1.08816	.	-1.31687	-1.0162	.	.	.			expressed protein
Sevir.1G259200	.	1.36593	1.78368	.	1.17567	1.68167	.	.	.			OR, putative, expressed
Sevir.1G259300	10.0026	.	10.5476	.	9.72326	.	.	.	.
Sevir.1G259350	.	1.08268	1.42609	.	1.5896	1.72757	.	.	.
Sevir.1G260400	1.26627	1.12403	.	1.19022	.	.	.	.	.
Sevir.1G260500	.	1.29283	.	.	1.16206	.	.	.	.	UCC1	uclacyanin 1	plastocyanin-like domain containing protein, putative, expressed
Sevir.1G260600	1.34344	.	.	1.37363	.	.	.	.	.		HXXXD-type acyl-transferase family protein	transferase family protein, putative, expressed
Sevir.1G260800	1.17753	.	.	1.02815	.	.	.	.	.	ARA-5,ARA5,ATRAB1B,ATRABD2A,RA-5,RABD2A	RAS 5	ras-related protein, putative, expressed
Sevir.1G261100	-1.25548	.	.	.	.	.	.	.	.
Sevir.1G261400	-1.87469	-2.09904	-2.5741	-1.40425	-1.94747	-2.88415	.	.	.		Protein of unknown function (DUF630 and DUF632)	DUF630/DUF632 domains containing protein, putative, expressed
Sevir.1G261500	.	.	1.36219	.	.	.	.	.	1.20705	ATERF-1,ERF-1	ethylene responsive element binding factor 1	ethylene-responsive transcription factor, putative, expressed
Sevir.1G261900	1.13488	1.47394	.	.	1.36314	.	.	.	.	ATERF-5,ATERF5,ERF5	ethylene responsive element binding factor 5	AP2 domain containing protein, expressed
Sevir.1G262100	-2.04045	-2.03799	-1.95203	-2.2009	-2.26491	-2.18906	.	.	.	atnudt8,NUDT8	nudix hydrolase homolog 8	hydrolase, NUDIX family, domain containing protein, expressed
Sevir.1G262200	-1.04527	-1.45819	-1.33676	-1.11123	-1.43977	-1.34287	.	.	.		PPPDE putative thiol peptidase family protein	ethylene-responsive element-binding protein, putative, expressed
Sevir.1G262300	-2.97026	-2.81387	-2.49606	-3.12431	-3.28247	-2.97445	.	.	.		alpha/beta-Hydrolases superfamily protein	serine esterase family protein, putative, expressed
Sevir.1G262600	1.20343	.	.	.	.	.	.	.	.		Protein kinase superfamily protein	inactive receptor kinase At2g26730 precursor, putative, expressed
Sevir.1G262700	1.51581	1.68147	1.27559	1.76743	1.42828	1.26384	.	.	.		hydroxyproline-rich glycoprotein family protein	expressed protein
Sevir.1G262900	.	.	1.64691	.	1.49282	1.56827	.	.	.
Sevir.1G263400	2.37252	2.72411	1.77211	2.21992	2.53778	1.7976	.	.	.		Integrase-type DNA-binding superfamily protein	AP2 domain containing protein, expressed
Sevir.1G263700	2.84341	2.26804	1.86588	2.9548	2.28048	1.5697	.	.	.		Integrase-type DNA-binding superfamily protein	AP2 domain containing protein, expressed
Sevir.1G263900	.	1.34521	.	1.13198	1.57258	1.56379	.	.	.	NAGK	N-acetyl-l-glutamate kinase	amino acid kinase, putative, expressed
Sevir.1G264300	.	.	.	.	.	.	.	.	-1.35301	ATTIP2;3,DELTA-TIP3,TIP2;3	tonoplast intrinsic protein 2;3	aquaporin protein, putative, expressed
Sevir.1G265100	2.27648	2.13309	1.61646	2.26443	2.13628	1.71917	.	.	.	CYP709B2	cytochrome P450, family 709, subfamily B, polypeptide 2	cytochrome P450 72A1, putative, expressed
Sevir.1G265200	.	1.70732	.	2.2234	2.75439	3.32308	.	.	-1.82565	ATEXPB4,ATHEXP BETA 1.1,EXPB4	expansin B4	expansin precursor, putative, expressed
Sevir.1G265400	.	.	.	.	1.31195	1.3897	.	.	.	ATEXPB4,ATHEXP BETA 1.1,EXPB4	expansin B4	expansin precursor, putative, expressed
Sevir.1G266300	1.11551	1.80985	1.59445	.	1.9835	1.72684	.	.	.		Thioesterase superfamily protein	thioesterase family protein, putative, expressed
Sevir.1G266500	-1.06121	-1.44586	.	-1.09433	-1.36726	-1.10945	.	.	.	ATTPPA	Haloacid dehalogenase-like hydrolase (HAD) superfamily protein	CPuORF22 - conserved peptide uORF-containing transcript, expressed
Sevir.1G266600	-1.26854	.	.	-1.01541	.	.	.	.	.			expressed protein
Sevir.1G267200	-1.22998	.	.	-1.11049	.	.	.	.	.		Plant VAMP (vesicle-associated membrane protein) family protein	MSP domain containing protein, expressed
Sevir.1G267300	.	.	.	.	1.13888	1.79818	.	.	-2.67792		Bifunctional inhibitor/lipid-transfer protein/seed storage 2S albumin superfamily protein	LTPL112 - Protease inhibitor/seed storage/LTP family protein precursor, expressed
Sevir.1G267400	1.58215	1.51982	1.51131	1.30919	1.19675	1.1782	.	.	.		Bifunctional inhibitor/lipid-transfer protein/seed storage 2S albumin superfamily protein	LTPL113 - Protease inhibitor/seed storage/LTP family protein precursor, expressed
Sevir.1G267700	.	.	-1.36103	.	-1.05982	-1.41628	.	.	.	ATHAM3,HAM3	GRAS family transcription factor	scarecrow, putative, expressed
Sevir.1G267800	.	.	.	.	.	-1.15887	.	.	.	ATPS3,PS3	phosphate starvation-induced gene 3	transporter, major facilitator family, putative, expressed
Sevir.1G268000	.	.	-1.47899	.	.	1.41719	-1.41684	-1.62879	-2.90854	ADF11	actin depolymerizing factor 11	actin-depolymerizing factor, putative, expressed
Sevir.1G268400	.	-1.07405	.	.	-1.13256	.	.	.	.	TPP2	tripeptidyl peptidase ii	OsSub19 - Putative Subtilisin homologue, expressed
Sevir.1G269100	-1.39161	.	-1.28716	-1.1974	.	.	.	.	-1.44658		U-box domain-containing protein kinase family protein	protein kinase, putative, expressed
Sevir.1G269900	.	1.10693	.	.	1.15856	1.18125	.	.	.		permease, cytosine/purines, uracil, thiamine, allantoin family protein	allantoin permease, putative, expressed
Sevir.1G269950	.	.	.	-1.30313	.	.	.	.	.	ACBP4	acyl-CoA binding protein 4	kelch repeat protein, putative, expressed
Sevir.1G270600	-1.86938	-1.90146	-1.72763	-2.16756	-1.8929	-1.81278	.	.	.			expressed protein
Sevir.1G271400	-2.03755	-1.36018	-1.62596	-1.48544	.	.	.	-1.20885	-1.36495		SEC14 cytosolic factor family protein / phosphoglyceride transfer family protein	rho-GTPase-activating protein-related, putative, expressed
Sevir.1G271800	1.02917	.	.	1.07806	.	-1.00116	.	.	.	AtCOR47,COR47,RD17	cold-regulated 47	dehydrin, putative, expressed
Sevir.1G272100	1.16405	.	.	1.10914	.	.	.	.	.		Protein of unknown function (DUF630 and DUF632)	DUF630/DUF632 domains containing protein, putative, expressed
Sevir.1G272300	-1.59805	-1.81448	-1.72575	-1.63729	-2.23779	-2.03803	.	.	.	LAZ1	Protein of unknown function (DUF300)	transmembrane protein, putative, expressed
Sevir.1G272600	-2.48315	-1.82007	-1.93433	-2.28999	-1.882	-1.49834	.	.	.		Transmembrane amino acid transporter family protein	transmembrane amino acid transporter protein, putative, expressed
Sevir.1G272800	-1.1212	-1.07503	-1.39536	.	-1.2443	-1.30297	.	.	.		F-box family protein with a domain of unknown function (DUF295)	expressed protein
Sevir.1G273000	.	-1.12174	.	.	.	.	.	-1.07193	.
Sevir.1G273700	-1.21844	.	-1.10249	-1.38966	-1.10036	-1.2366	.	.	.	ATCSLB03,ATCSLB3,CSLB03	cellulose synthase-like B3	CSLH1 - cellulose synthase-like family H, expressed
Sevir.1G274000	.	.	-1.06416	.	-1.49273	-1.67279	.	1.47183	.		Aluminium activated malate transporter family protein	aluminum-activated malate transporter, putative, expressed
Sevir.1G274800	.	-1.35547	-1.22552	.	-1.06142	.	.	.	.	CYP87A2	cytochrome P450, family 87, subfamily A, polypeptide 2	cytochrome P450, putative, expressed
Sevir.1G276200	.	-1.83215	-2.03439	.	-1.73475	-1.91986	.	.	.		Major Facilitator Superfamily with SPX (SYG1/Pho81/XPR1) domain-containing protein	uncharacterized membrane protein, putative, expressed
Sevir.1G276900	-3.20271	-2.84468	-3.67998	-2.84473	-2.83546	-3.61138	.	.	.			expressed protein
Sevir.1G277600	-1.0194	-1.73614	-1.9221	-1.04487	-1.69155	-2.08666	.	.	.		Homeodomain-like superfamily protein	myb-like DNA-binding domain containing protein, expressed
Sevir.1G277800	1.33123	.	.	.	.	.	.	.	.		Mechanosensitive ion channel protein	uncharacterized mscS family protein, putative, expressed
Sevir.1G278100	-2.04735	-1.53463	-1.44207	-2.2656	-1.33117	-1.97238	.	.	.	BRH1	brassinosteroid-responsive RING-H2	zinc finger, C3HC4 type domain containing protein, expressed
Sevir.1G278250	.	.	.	-1.81465	-1.034	.	.	.	.
Sevir.1G278300	.	.	.	.	.	1.27417	.	.	.		protein kinase family protein / peptidoglycan-binding LysM domain-containing protein	protein kinase domain containing protein, expressed
Sevir.1G278400	.	.	.	.	-1.27072	.	.	.	.	SCL8	SCARECROW-like 8	chitin-inducible gibberellin-responsive protein 2, putative, expressed
Sevir.1G278600	-1.48496	-1.15125	.	-1.47553	.	.	.	.	.		RING/U-box superfamily protein	zinc finger, C3HC4 type domain containing protein, expressed
Sevir.1G278900	.	1.03667	.	.	1.49833	1.54751	.	.	.	TIM13	translocase of the inner mitochondrial membrane 13	mitochondrial import inner membrane translocase subunit Tim, putative, expressed
Sevir.1G279200	-1.27813	.	1.04762	-1.56116	2.81501	1.67376	.	-2.3044	.			expressed protein
Sevir.1G279500	-1.24033	.	.	.	.	.	.	.	.
Sevir.1G279700	.	-1.24446	-1.18259	.	-1.1291	-1.4199	.	.	.	TOM3	tobamovirus multiplication protein 3	tobamovirus multiplication protein, putative, expressed
Sevir.1G279800	2.80339	4.11187	4.1334	2.83218	4.02234	4.74004	.	.	.		Tetratricopeptide repeat (TPR)-like superfamily protein	expressed protein
Sevir.1G280200	-4.81101	-3.67656	-4.03006	-4.67009	-3.5133	-3.8633	.	.	.	ATOXS3,OXS3	oxidative stress 3	expressed protein
Sevir.1G280700	-4.76862	-7.17694	-9.00795	-4.76438	-7.20026	-8.79096	.	.	.	RVE1	Homeodomain-like superfamily protein	MYB family transcription factor, putative, expressed
Sevir.1G280800	-1.48821	-2.58235	-3.30649	-1.50745	-2.54133	-3.0482	.	.	.		Protein phosphatase 2C family protein	protein phosphatase 2C, putative, expressed
Sevir.1G281000	.	.	.	1.1967	.	.	.	.	.	ATL8	RING/U-box superfamily protein	RING-H2 finger protein, putative, expressed
Sevir.1G281400	.	.	.	.	.	1.08924	.	.	.		Metal-dependent protein hydrolase	GAMM1 protein-like, putative, expressed
Sevir.1G281500	1.1858	.	.	1.24404	.	.	.	.	.		Protein of unknown function (DUF581)	DUF581 domain containing protein, expressed
Sevir.1G281700	1.21542	.	.	1.07741	1.5465	.	.	.	.		Protein of unknown function (DUF581)	DUF581 domain containing protein, expressed
Sevir.1G281900	1.22021	1.51962	1.48657	.	2.16688	1.72995	.	.	.		Protein of unknown function (DUF581)	DUF581 domain containing protein, expressed
Sevir.1G282000	.	1.08558	.	.	1.21768	1.34062	.	.	.		SBP (S-ribonuclease binding protein) family protein	expressed protein
Sevir.1G283100	1.40477	1.32265	1.24175	1.53604	1.40492	1.40365	.	.	.	ATSAHH1,EMB1395,HOG1,MEE58,SAHH1	S-adenosyl-L-homocysteine hydrolase	erythronate-4-phosphate dehydrogenase, putative, expressed
Sevir.1G283800	.	1.01816	.	.	.	.	.	.	.		Ribosomal L18p/L5e family protein	expressed protein
Sevir.1G284300	.	.	-1.15145	.	.	.	.	.	.	PUB22	plant U-box 22	U-box, putative, expressed
Sevir.1G284800	1.10533	1.13319	.	1.10266	1.06682	.	.	.	.		RING/U-box superfamily protein	RING-H2 finger protein ATL5G, putative, expressed
Sevir.1G285400	-1.18276	-1.07685	-1.06066	-1.34053	-1.2001	-1.1946	.	.	.		Chaperone DnaJ-domain superfamily protein	heat shock protein DnaJ, putative, expressed
Sevir.1G285900	1.42307	1.13628	.	1.46362	.	.	.	.	.		Plant protein of unknown function (DUF827)	retrotransposon protein, putative, unclassified, expressed
Sevir.1G286000	-2.20859	-2.2674	-2.77709	-2.13945	-2.51023	-2.76603	.	.	.		SNARE associated Golgi protein family	SNARE associated Golgi protein, putative, expressed
Sevir.1G286100	1.62631	1.25604	.	1.45235	1.08609	.	.	.	.	PGP2	P-glycoprotein 2	multidrug resistance protein, putative, expressed
Sevir.1G286450	.	.	.	-1.15312	.	.	.	.	.	NHL8	NDR1/HIN1-like 8	ara54-like RING finger protein, putative, expressed
Sevir.1G286700	-1.10303	.	.	-1.08163	.	.	.	.	.		Protein kinase superfamily protein	expressed protein
Sevir.1G287400	.	.	1.47974	.	1.17941	1.59435	.	.	.			expressed protein
Sevir.1G287500	.	-1.34774	.	.	-1.39269	-1.22489	.	.	.		RNA-binding (RRM/RBD/RNP motifs) family protein	RNA recognition motif containing protein, putative, expressed
Sevir.1G287700	.	.	.	.	.	-1.33797	.	.	.	ATOPT4,OPT4	oligopeptide transporter 4	oligopeptide transporter, putative, expressed
Sevir.1G287900	-1.51379	-1.17746	-1.10037	-1.49816	-1.8362	-1.80705	.	.	.	ATOPT4,OPT4	oligopeptide transporter 4	oligopeptide transporter, putative, expressed
Sevir.1G288200	.	-1.01467	-1.11548	-1.1114	-1.3376	-1.66846	.	.	.	XTH30,XTR4	xyloglucan endotransglucosylase/hydrolase 30	glycosyl hydrolases family 16, putative, expressed
Sevir.1G288500	.	-1.07037	.	-1.0314	-1.14686	.	.	.	.			expressed protein
Sevir.1G288700	1.73283	.	.	1.96568	.	.	.	.	.	4CL3	4-coumarate:CoA ligase 3	AMP-binding domain containing protein, expressed
Sevir.1G288900	.	.	.	.	1.52851	1.45089	.	.	.		AAA-type ATPase family protein	AAA-type ATPase family protein, putative, expressed
Sevir.1G289900	1.82754	.	.	1.7613	.	.	.	.	.	ARFB1B,ATARFB1B	ADP-ribosylation factor B1B	ADP-ribosylation factor, putative, expressed
Sevir.1G290100	.	.	.	.	1.30488	1.32068	.	.	.			expressed protein
Sevir.1G290600	.	.	.	.	-1.12266	-1.16233	.	.	.		Tudor/PWWP/MBT superfamily protein	expressed protein
Sevir.1G291400	-2.02911	-2.21569	-2.00145	-1.52937	-1.4318	-1.55592	.	.	.	ATHAP5B,HAP5B,NF-YC2	nuclear factor Y, subunit C2	core histone H2A/H2B/H3/H4, putative, expressed
Sevir.1G291700	1.22151	.	.	1.1929	.	.	.	.	.	AOX1A,ATAOX1A	alternative oxidase 1A	transposon protein, putative, unclassified, expressed
Sevir.1G292333	.	.	.	.	.	.	.	.	9.32969
Sevir.1G292700	1.0494	.	.	.	.	.	.	.	.		Pectinacetylesterase family protein	pectinacetylesterase domain containing protein, expressed
Sevir.1G293400	.	1.78461	2.39528	.	1.58375	1.92981	.	.	.		nodulin MtN21 /EamA-like transporter family protein	nodulin, putative, expressed
Sevir.1G293500	2.16243	7.23343	7.01738	3.2224	7.13615	7.36688	.	.	.	CCD4,NCED4	nine-cis-epoxycarotenoid dioxygenase 4	9-cis-epoxycarotenoid dioxygenase 1, chloroplast precursor, putative, expressed
Sevir.1G294300	.	-1.02904	.	-1.0627	-1.22593	-1.0946	.	.	.		NmrA-like negative transcriptional regulator family protein	nmrA-like family domain containing protein, expressed
Sevir.1G294400	1.06227	1.53644	1.48569	1.01859	1.47385	1.72079	.	.	.		alpha/beta-Hydrolases superfamily protein	hydrolase, alpha/beta fold family domain containing protein, expressed
Sevir.1G294700	-2.32359	-2.22944	-2.3333	-2.67836	-2.29882	-2.30126	.	.	.	CIB1	cryptochrome-interacting basic-helix-loop-helix 1	basic helix-loop-helix, putative, expressed
Sevir.1G294800	.	-1.01296	.	-1.09184	-1.20051	-1.0933	.	.	.	ATPUB45,PUB45	plant U-box 45	bg55, putative, expressed
Sevir.1G294900	.	.	.	.	1.37729	1.55179	.	.	.	ATRL5,RL5,RSM4	RAD-like 5	MYB family transcription factor, putative, expressed
Sevir.1G295200	1.44095	1.53402	.	1.32909	1.48751	.	.	.	.		alpha/beta-Hydrolases superfamily protein	hydrolase, alpha/beta fold family domain containing protein, expressed
Sevir.1G295400	-1.17212	.	.	-1.47127	.	.	.	.	.	ATMDAR4,MDAR4	monodehydroascorbate reductase 4	monodehydroascorbate reductase, putative, expressed
Sevir.1G296600	1.04286	.	.	.	.	.	.	.	.		Tetratricopeptide repeat (TPR)-like superfamily protein	tetratricopeptide repeat domain containing protein, expressed
Sevir.1G296800	.	.	.	.	.	1.03293	.	.	.	H2B,HTB9	Histone superfamily protein	Core histone H2A/H2B/H3/H4 domain containing protein, putative, expressed
Sevir.1G297800	.	-1.06217	.	.	-1.09182	-1.22986	.	.	.	LINC1	little nuclei1	nuclear matrix constituent protein 1-like, putative, expressed
Sevir.1G297900	-2.3482	-2.93171	-2.26788	.	.	-2.14494	.	.	.
Sevir.1G298500	.	.	1.127	.	.	.	.	.	.		DEAD/DEAH box RNA helicase family protein	DEAD-box ATP-dependent RNA helicase, putative, expressed
Sevir.1G298600	1.28676	1.22132	1.09535	1.10716	1.22197	.	.	.	.		heat shock protein 70 (Hsp 70) family protein	DnaK family protein, putative, expressed
Sevir.1G299100	1.46037	1.40352	.	1.661	1.65558	1.14211	.	.	.			expressed protein
Sevir.1G299200	.	.	-1.06585	.	-1.04498	-1.12172	.	.	.			expressed protein
Sevir.1G299400	.	.	1.43452	.	.	1.28172	.	.	.	DegP7	DegP protease 7
Sevir.1G299500	1.16861	.	.	1.106	.	.	.	.	.		Domain of unknown function (DUF23)	expressed protein
Sevir.1G299700	-1.22612	.	.	-1.07566	.	.	.	.	.		Concanavalin A-like lectin protein kinase family protein	lectin-like protein kinase, putative, expressed
Sevir.1G299850	.	.	.	-9.2603	.	.	.	.	.
Sevir.1G300100	-1.03796	.	.	.	.	.	.	.	.	AHL29,SOB3	Predicted AT-hook DNA-binding family protein	DNA binding protein, putative, expressed
Sevir.1G300400	.	.	.	.	-1.17161	.	.	.	.		diacylglycerol acyltransferase family	diacylglycerol O-acyltransferase, putative, expressed
Sevir.1G300500	.	.	.	.	1.00422	1.00694	.	.	.		Phosphofructokinase family protein	pyrophosphate--fructose 6-phosphate 1-phosphotransferase subunit alpha, putative, expressed
Sevir.1G300900	.	.	.	.	.	.	.	.	-1.03454		Phosphoribosyltransferase family protein	phosphoribosyl transferase, putative, expressed
Sevir.1G301000	1.85181	1.88393	2.50658	2.262	1.8337	2.24395	.	.	.	XCP1	xylem cysteine peptidase 1	xylem cysteine proteinase 2 precursor, putative, expressed
Sevir.1G301200	2.07266	1.49111	.	1.87122	1.17253	.	.	.	.			expressed protein
Sevir.1G301300	2.3263	2.15077	1.54395	2.42786	2.2032	1.98042	.	.	.	ATOEP7,OEP7	outer envelope membrane protein 7	expressed protein
Sevir.1G301600	.	.	.	.	.	1.01263	.	.	.	FAD2	fatty acid desaturase 2	fatty acid desaturase, putative, expressed
Sevir.1G301700	1.08074	1.16151	1.3689	1.51021	1.21023	1.26896	.	.	.
Sevir.1G301750	-2.15356	-2.01738	-1.41869	-2.44424	-1.0171	.	.	.	.
Sevir.1G301800	1.1974	.	.	1.20206	.	.	.	.	.	NRT1.5	nitrate transporter 1.5	peptide transporter PTR2, putative, expressed
Sevir.1G302000	-1.04237	-1.35873	-1.76412	-1.09955	-1.36465	-1.47839	.	.	.			expressed protein
Sevir.1G302700	.	.	.	.	1.15318	1.30516	.	.	.		Ribosomal protein L31e family protein	60S ribosomal protein L31, putative, expressed
Sevir.1G303000	.	.	-1.16595	.	.	.	.	.	.			arabinogalactan peptide 23 precursor, putative, expressed
Sevir.1G303100	1.36123	1.25521	.	1.03647	.	.	.	.	.
Sevir.1G303200	-1.5468	-1.81735	-1.85955	-1.8488	-1.91665	-2.0566	.	.	.		zinc finger (CCCH-type/C3HC4-type RING finger) family protein	Zinc finger C-x8-C-x5-C-x3-H type domain containing protein, expressed
Sevir.1G303800	1.25761	.	.	1.03742	.	.	.	.	.	FIM2	fimbrin-like protein 2	fimbrin-like protein 2, putative, expressed
Sevir.1G304000	.	.	6.02524	.	.	6.70339	.	.	.		S-adenosyl-L-methionine-dependent methyltransferases superfamily protein	SAM dependent carboxyl methyltransferase, putative, expressed
Sevir.1G304100	1.88664	2.54096	2.22093	2.78245	2.3063	2.27012	.	.	.	ATBAG5,BAG5	BCL-2-associated athanogene 5	IQ calmodulin-binding and BAG domain containing protein, putative, expressed
Sevir.1G304200	.	.	.	.	-1.15331	-1.19933	.	.	.		RING/FYVE/PHD zinc finger superfamily protein	PHD-finger family protein, expressed
Sevir.1G304250	.	.	1.13861	.	.	.	.	.	.
Sevir.1G304566	-1.20786	-1.44583	-1.38101	-1.18186	-1.28263	-1.49254	.	.	.	DSPTP1E,IBR5	indole-3-butyric acid response 5	dual specificity protein phosphatase, putative, expressed
Sevir.1G304632	.	-1.18765	-1.13249	-1.39868	-1.03766	-1.18098	.	.	.	DSPTP1E,IBR5	indole-3-butyric acid response 5	dual specificity protein phosphatase, putative, expressed
Sevir.1G305000	1.08807	1.78207	1.80743	1.44629	1.45916	1.52007	.	.	.		Eukaryotic aspartyl protease family protein	aspartic proteinase nepenthesin-2 precursor, putative, expressed
Sevir.1G305400	1.64053	1.48048	1.16829	1.65335	1.31283	.	.	.	.		Eukaryotic aspartyl protease family protein	aspartic proteinase nepenthesin-1 precursor, putative, expressed
Sevir.1G305600	-1.0605	-1.12896	.	-1.07685	-1.31675	-1.20853	.	.	.		Transducin/WD40 repeat-like superfamily protein	WD-40 repeat family protein, putative, expressed
Sevir.1G306400	1.30314	.	.	1.25521	.	.	.	.	.		Endomembrane protein 70 protein family	transmembrane 9 superfamily member, putative, expressed
Sevir.1G306600	-1.2884	-1.07791	-1.20557	.	.	.	.	.	.
Sevir.1G306800	.	-1.51809	-1.86516	-1.19666	-1.73451	-2.02088	.	.	.		RNA-binding KH domain-containing protein	KH domain containing protein, putative, expressed
Sevir.1G307300	-2.54774	-3.31344	-3.70576	-2.59972	-3.13009	-3.66522	.	.	.	COL9	CONSTANS-like 9	CCT/B-box zinc finger protein, putative, expressed
Sevir.1G307600	.	.	.	.	1.1728	1.16674	.	.	.		S-adenosyl-L-methionine-dependent methyltransferases superfamily protein	NOL1/NOP2/sun family protein, putative, expressed
Sevir.1G307900	1.2415	.	.	.	.	.	.	.	.		Sucrase/ferredoxin-like family protein	sucrase-related, putative, expressed
Sevir.1G308100	-1.5427	-1.13797	.	-1.36937	-1.14912	.	.	.	.	ATCSLE1,CSLE1	cellulose synthase like E1	CSLE2 - cellulose synthase-like family E, expressed
Sevir.1G308400	.	.	.	.	-1.23077	.	-1.55266	1.0718	.		Eukaryotic aspartyl protease family protein	aspartic proteinase nepenthesin-2 precursor, putative, expressed
Sevir.1G309100	-1.7878	.	.	-2.16377	.	.	.	.	.		Protein of unknown function, DUF593	expressed protein
Sevir.1G309300	-1.25911	.	.	-1.12969	.	.	.	.	.	OBP4	OBF binding protein 4	dof zinc finger domain containing protein, putative, expressed
Sevir.1G309400	-2.13663	.	-2.40819	-2.2268	-1.59895	-1.38164	.	.	.
Sevir.1G309800	2.10465	2.06347	1.90042	1.73503	1.99193	2.09186	.	.	.			tic20 protein-related, putative, expressed
Sevir.1G310300	.	.	-1.00376	.	-1.3231	-1.09243	.	.	.			AGAP000425-PA, putative, expressed
Sevir.1G310600	.	.	-1.47796	.	.	.	.	.	-1.72559	ATBZIP42,bZIP42	basic leucine-zipper 42	bZIP transcription factor domain containing protein, expressed
Sevir.1G310800	-1.2805	-1.24441	-1.23404	-1.24089	-1.48228	-1.08776	.	.	.	LAG13	LAG1 longevity assurance homolog 3	ASC1, putative, expressed
Sevir.1G311200	.	.	.	.	1.36725	1.34153	.	.	.			expressed protein
Sevir.1G311701	-2.0899	-2.08056	-2.12337	-2.36609	-2.11556	-1.9226	.	.	.			OsFBX178 - F-box domain containing protein, expressed
Sevir.1G312800	-1.84503	.	-1.27728	-1.14151	.	-1.34353	.	.	.	ALDH2,ALDH2A,ALDH2B4	aldehyde dehydrogenase 2B4	aldehyde dehydrogenase, putative, expressed
Sevir.1G312850	.	-8.98395	.	-8.90949	.	-8.92354	.	.	.
Sevir.1G313100	.	-1.04137	.	.	-1.08625	-1.14425	.	.	.		Potassium transporter family protein	potassium transporter, putative, expressed
Sevir.1G313200	.	.	.	.	1.04084	.	.	.	.		NHL domain-containing protein	NHL repeat-containing protein, putative, expressed
Sevir.1G313700	.	.	.	.	1.26934	1.33264	.	.	.		Fcf2 pre-rRNA processing protein	expressed protein
Sevir.1G313900	-1.17664	-1.12905	-1.06939	-1.20542	-1.40782	.	.	.	.		Eukaryotic aspartyl protease family protein	eukaryotic aspartyl protease domain containing protein, expressed
Sevir.1G314000	.	.	1.06945	.	.	.	.	.	.		RNA-binding (RRM/RBD/RNP motifs) family protein	RNA recognition motif family protein, expressed
Sevir.1G314200	.	1.08766	.	.	.	.	.	.	.	ATSUFE,CPSUFE,EMB1374,SUFE1	chloroplast sulfur E	Fe-S metabolism associated domain containing protein, expressed
Sevir.1G314300	1.03699	.	.	1.36786	.	.	.	.	.	AGL16	AGAMOUS-like 16	OsMADS57 - MADS-box family gene with MIKCc type-box, expressed
Sevir.1G314400	3.28709	1.99042	1.45333	3.21046	1.39712	.	.	.	.
Sevir.1G314700	1.65602	1.59663	1.43444	1.60743	1.69348	1.76508	.	.	.			expressed protein
Sevir.1G315000	2.01514	1.35371	1.00288	1.83899	1.22469	1.00091	.	.	.	CER60,KCS5	3-ketoacyl-CoA synthase 5	3-ketoacyl-CoA synthase, putative, expressed
Sevir.1G315600	.	.	.	.	-1.75899	.	.	.	.
Sevir.1G315700	1.02817	.	.	.	.	.	.	.	.	AtMYB20,MYB20	myb domain protein 20	MYB family transcription factor, putative, expressed
Sevir.1G316100	-1.51086	.	.	-1.37241	.	-1.01797	.	.	.		Dynein light chain type 1 family protein	dynein light chain type 1 domain containing protein, expressed
Sevir.1G317100	1.41118	1.3073	1.01837	1.50877	1.33186	1.35653	.	.	.			erwinia induced protein 2, putative, expressed
Sevir.1G317700	.	.	-1.48116	.	.	.	.	.	.			expressed protein
Sevir.1G318100	.	.	.	.	-1.28285	.	.	.	.	ATRDRP1,RDR1	RNA-dependent RNA polymerase 1	RNA-dependent RNA polymerase, putative, expressed
Sevir.1G318400	.	-1.08912	.	-1.08185	-1.01504	.	.	.	.		Zn-dependent exopeptidases superfamily protein	nicalin, putative, expressed
Sevir.1G318500	.	.	-1.60333	.	-1.82617	-2.17504	.	.	.
Sevir.1G319900	.	.	.	.	1.08524	1.23435	.	.	.		Ribosomal protein S8e family protein	ribosomal protein, putative, expressed
Sevir.1G320000	.	.	.	1.24957	1.01185	.	.	.	.	AtGH9B8,GH9B8	glycosyl hydrolase 9B8	endoglucanase, putative, expressed
Sevir.1G320600	1.45412	.	.	1.25787	.	.	.	.	.	GATL9,LGT8	glucosyl transferase family 8	glycosyl transferase 8 domain containing protein, putative, expressed
Sevir.1G320900	1.46931	1.37809	1.09695	1.35162	1.13993	.	.	.	.		ARM repeat superfamily protein	HEAT repeat family protein, putative, expressed
Sevir.1G321300	.	-1.49112	-1.55089	.	-1.97241	-1.68398	.	.	.			expressed protein
Sevir.1G321500	1.1705	1.88511	1.49473	.	.	.	1.56676	1.80515	1.25866			expressed protein
Sevir.1G321600	.	1.76327	.	.	.	1.06147	.	1.14855	.	MMP	matrix metalloproteinase	metalloendoproteinase 1 precursor, putative, expressed
Sevir.1G321700	-1.11327	.	-1.00035	-1.43976	.	.	.	.	.		Transducin/WD40 repeat-like superfamily protein	WD domain, G-beta repeat domain containing protein, expressed
Sevir.1G321801	1.38642	1.23985	1.47493	1.14973	.	.	.	.	.		Phosphoglycerate mutase, 2,3-bisphosphoglycerate-independent	2,3-bisphosphoglycerate-independent phosphoglycerate mutase, putative, expressed
Sevir.1G321851	.	.	1.14324	.	.	.	.	.	.		Phosphoglycerate mutase, 2,3-bisphosphoglycerate-independent	2,3-bisphosphoglycerate-independent phosphoglycerate mutase, putative, expressed
Sevir.1G322900	-1.36204	-2.46437	.	-2.53525	-2.18313	-1.88131	.	.	.
Sevir.1G323000	-1.70992	-1.62396	-1.63354	-1.87525	-1.50484	-1.41053	.	.	.		Serine/threonine-protein kinase WNK (With No Lysine)-related	expressed protein
Sevir.1G323100	.	.	-1.35243	.	-1.21574	-1.48187	.	.	.			DCN1-like protein 2, putative, expressed
Sevir.1G323400	-1.23796	-1.25288	-1.28518	-1.37101	-1.37674	-1.38764	.	.	.		NHL domain-containing protein	NHL repeat-containing protein, putative, expressed
Sevir.1G323500	.	.	-1.29752	.	.	-1.23672	.	.	.	ATPIN1,PIN1	Auxin efflux carrier family protein	auxin efflux carrier component, putative, expressed
Sevir.1G324300	1.41655	.	.	1.247	.	.	.	.	.	AT-EXP1,ATEXP1,ATEXPA1,ATHEXP ALPHA 1.2,EXP1,EXPA1	expansin A1	expansin precursor, putative, expressed
Sevir.1G324400	1.52193	.	.	1.19153	.	.	.	.	.	ATCSLA09,ATCSLA9,CSLA09,CSLA9,RAT4	Nucleotide-diphospho-sugar transferases superfamily protein	CSLA6 - cellulose synthase-like family A; mannan synthase, expressed
Sevir.1G324500	.	1.23758	1.14522	.	1.19845	1.23466	.	.	.	AtSS2,SS2	starch synthase 2	starch synthase, putative, expressed
Sevir.1G324600	.	1.1685	.	.	1.18768	1.41386	.	.	.		Pyridine nucleotide-disulphide oxidoreductase family protein	FAD binding domain containing protein, expressed
Sevir.1G324800	-3.17104	-3.24707	-2.78283	-3.67139	-2.92508	-2.14502	.	.	.		RWP-RK domain-containing protein	RWP-RK domain-containing protein, putative, expressed
Sevir.1G325000	.	.	-1.14771	.	.	.	.	.	-1.21959	NIP5;1,NLM6,NLM8	NOD26-like intrinsic protein 5;1	aquaporin protein, putative, expressed
Sevir.1G326350	.	.	.	1.16642	.	.	.	.	.
Sevir.1G326400	.	.	.	1.07918	.	.	.	.	.		Glutaredoxin family protein	glutaredoxin, putative, expressed
Sevir.1G326600	-1.46012	-1.14231	-1.06526	-1.44746	-1.11339	-1.11127	.	.	.	ATSK1,SK1	shikimate kinase 1	shikimate kinase, putative, expressed
Sevir.1G328900	1.97537	1.43107	.	1.84887	1.22248	.	.	.	.		Protein of unknown function (DUF581)	DUF581 domain containing protein, expressed
Sevir.1G330000	1.46118	1.35999	1.13106	1.65611	1.1423	1.46784	.	.	.		Haloacid dehalogenase-like hydrolase (HAD) superfamily protein	uncharacterized glycosyl hydrolase Rv2006/MT2062, putative, expressed
Sevir.1G330600	1.14275	1.17815	.	1.64708	1.28363	.	.	.	.		tetratricopeptide repeat (TPR)-containing protein	dnaJ homolog subfamily C member 7, putative, expressed
Sevir.1G330800	.	.	.	.	.	.	.	.	-1.0431	ANN7,ANNAT7	annexin 7	annexin, putative, expressed
Sevir.1G331500	.	.	.	-1.1696	.	-1.16987	.	.	.	AtMYB93,MYB93	myb domain protein 93	MYB family transcription factor, putative, expressed
Sevir.1G331600	1.07056	1.05989	1.17442	.	1.37505	1.48018	.	.	.	ATTOC64-V,MTOM64,TOC64-V	translocon at the outer membrane of chloroplasts 64-V	expressed protein
Sevir.1G331800	-1.24326	-1.12939	-1.01577	-1.27465	-1.40553	-1.22908	.	.	.	APRL4,ATAPRL4	APR-like 4	OsAPRL3 adenosine 5\'-phosphosulfate reductase-like OsAPRL3, expressed
Sevir.1G332100	-2.26426	-2.03757	-2.26118	-1.86385	-2.17151	-1.67931	.	.	.			RNA recognition motif containing protein, putative, expressed
Sevir.1G332600	-1.64106	-1.4402	-1.87419	-1.46571	.	-1.1069	.	.	.	EXO	Phosphate-responsive 1 family protein	phosphate-induced protein 1 conserved region domain containing protein, expressed
Sevir.1G332700	.	.	.	-1.25377	.	.	.	.	.	EXO	Phosphate-responsive 1 family protein	phosphate-induced protein 1 conserved region domain containing protein, expressed
Sevir.1G332800	.	-1.98145	.	-1.30321	-2.35944	-2.77312	.	.	2.09116	EXO	Phosphate-responsive 1 family protein	phosphate-induced protein 1 conserved region domain containing protein, expressed
Sevir.1G332900	.	-1.44699	-1.43778	.	-1.41236	-1.754	.	.	.	EXO	Phosphate-responsive 1 family protein	phosphate-induced protein 1 conserved region domain containing protein, expressed
Sevir.1G333050	.	.	.	8.71718	.	.	.	.	.
Sevir.1G333300	7.11932	4.94322	4.88092	6.60619	4.42978	4.00471	.	.	.		HSP20-like chaperones superfamily protein	heat shock 22 kDa protein, mitochondrial precursor, putative, expressed
Sevir.1G333600	.	.	.	.	.	.	.	.	-4.2415
Sevir.1G333800	2.03516	2.71912	1.86971	2.70524	2.87008	2.41159	.	.	.	UCC1	uclacyanin 1	plastocyanin-like domain containing protein, putative, expressed
Sevir.1G334000	-1.18742	-2.02808	-1.32867	-1.47663	-1.96682	-2.24186	.	.	.	ATL6	RING/U-box superfamily protein	zinc finger, C3HC4 type domain containing protein, expressed
Sevir.1G334632	2.35287	1.38925	1.01915	2.07452	1.19468	.	.	.	.			expressed protein
Sevir.1G334700	1.74394	1.85909	2.26555	1.56804	1.76654	2.03871	.	.	.		Chaperone DnaJ-domain superfamily protein	heat shock protein DnaJ, putative, expressed
Sevir.1G335500	1.00624	.	.	.	1.16944	1.04534	.	.	.		ARM repeat superfamily protein	armadillo/beta-catenin repeat family protein, putative, expressed
Sevir.1G335700	.	1.31739	1.86751	.	1.24855	1.55372	.	.	.	ATPREP1,ATZNMP,PREP1	presequence protease 1	M16 domain containing zinc peptidase, putative, expressed
Sevir.1G336100	.	.	.	.	.	1.00542	.	.	.		phenylalanyl-tRNA synthetase, putative / phenylalanine--tRNA ligase, putative	phenylalanyl-tRNA synthetase, putative, expressed
Sevir.1G336700	.	.	.	1.05684	.	.	.	.	.	RHS1	EF hand calcium-binding protein family	EF hand family protein, putative, expressed
Sevir.1G337300	.	.	.	.	.	1.16606	.	.	.	ATFT1,ATFUT1,FT1,MUR2	fucosyltransferase 1	xyloglucan fucosyltransferase, putative, expressed
Sevir.1G337700	-4.39501	-4.09496	-5.83109	-3.52694	-5.37849	-3.48844	.	.	.	AMY1,ATAMY1	alpha-amylase-like	alpha-amylase precursor, putative, expressed
Sevir.1G338000	1.51879	.	.	1.35153	1.22357	1.14624	.	.	.	ATHNIR,NIR,NIR1	nitrite reductase 1	ferredoxin--nitrite reductase, putative, expressed
Sevir.1G338200	-1.39786	-1.15175	-1.10232	-1.45439	-1.31408	-1.11527	.	.	.		Protein of unknown function (DUF1685)	expressed protein
Sevir.1G338700	-1.97005	-2.02063	-1.70666	-1.47043	-1.85661	.	.	.	.		alpha/beta-Hydrolases superfamily protein	lipase, putative, expressed
Sevir.1G338800	1.23228	.	.	1.26086	.	.	.	.	.	ATFLS1,FLS,FLS1	flavonol synthase 1	flavonol synthase/flavanone 3-hydroxylase, putative, expressed
Sevir.1G338866	.	.	.	1.05187	1.30584	.	.	.	.		S-locus lectin protein kinase family protein	receptor-like protein kinase like protein, putative, expressed
Sevir.1G338932	1.80792	1.92941	.	1.4461	1.86035	2.0358	.	.	-1.34001
Sevir.1G339300	.	-1.05991	-1.35447	.	.	-1.72113	.	.	.		Integrase-type DNA-binding superfamily protein	AP2 domain containing protein, expressed
Sevir.1G340200	-1.41705	-1.75983	-2.04367	.	-1.58888	-1.92828	.	.	.		SAUR-like auxin-responsive protein family	OsSAUR12 - Auxin-responsive SAUR gene family member, expressed
Sevir.1G340400	.	.	.	.	-2.59163	-1.95296	.	.	1.7292
Sevir.1G340800	.	.	.	-1.64741	.	.	.	.	.	CLB19,PDE247	Tetratricopeptide repeat (TPR)-like superfamily protein	tetratricopeptide-like helical, putative, expressed
Sevir.1G341000	-1.37574	.	-1.76917	.	.	.	.	.	-1.52029	ATWRKY9,WRKY9	WRKY DNA-binding protein 9	WRKY32, expressed
Sevir.1G341300	1.9286	2.18658	1.3147	2.14715	2.11562	1.24117	.	.	.	GNR1,NIA1,NR1	nitrate reductase 1	nitrate reductase, putative, expressed
Sevir.1G341400	.	.	.	.	.	-1.07732	.	.	.	ATCOP1,COP1,DET340,EMB168,FUS1	Transducin/WD40 repeat-like superfamily protein	COP1, putative, expressed
Sevir.1G341500	1.35737	1.45623	.	1.30107	1.86311	1.75463	.	.	.		DNA-binding storekeeper protein-related transcriptional regulator	expressed protein
Sevir.1G341600	.	.	.	.	.	.	.	.	-1.09454		Phosphotyrosine protein phosphatases superfamily protein	tyrosine phosphatase family protein, putative, expressed
Sevir.1G342000	.	.	.	.	-1.04405	.	.	.	.			expressed protein
Sevir.1G342200	.	-1.01675	.	.	-1.1956	-1.10519	.	.	.		Acyl-CoA N-acyltransferases (NAT) superfamily protein	acetyltransferase, GNAT family, putative, expressed
Sevir.1G342800	5.28415	4.72566	.	4.13639	4.28445	.	.	.	.		Adenine nucleotide alpha hydrolases-like superfamily protein	universal stress protein domain containing protein, putative, expressed
Sevir.1G343100	.	1.30326	1.88598	.	1.5668	2.30843	.	.	.		Protein of unknown function (DUF3464)	expressed protein
Sevir.1G343400	-1.34659	.	.	.	.	.	.	.	.	WCRKC1	WCRKC thioredoxin 1	thioredoxin, putative, expressed
Sevir.1G343550	.	.	-1.07186	.	.	.	.	.	.
Sevir.1G343600	.	.	.	.	.	.	.	.	-1.14637		DNA-3-methyladenine glycosylase (MAG)	DNA-3-methyladenine glycosylase, putative, expressed
Sevir.1G343700	-1.30036	.	-1.09262	-1.07769	.	.	.	.	.		Cation efflux family protein	cation efflux family protein, putative, expressed
Sevir.1G343900	1.1732	.	1.04079	1.06709	.	.	.	.	.			oxidoreductase/ transition metal ion binding protein, putative, expressed
Sevir.1G344200	.	-1.21139	-2.27031	-1.88132	-1.39726	.	.	.	.
Sevir.1G345300	1.48991	.	.	1.21647	1.07182	1.06927	.	.	.	AtGRF2,GRF2	growth-regulating factor 2	growth regulating factor protein, putative, expressed
Sevir.1G345400	-1.12297	.	.	-1.12393	.	.	.	.	.		DENN (AEX-3) domain-containing protein	DENN domain containing protein, expressed
Sevir.1G346200	2.15613	1.43467	.	1.93922	1.50966	1.06481	.	.	.	PYR6	P-loop containing nucleoside triphosphate hydrolases superfamily protein	adenylate kinase, putative, expressed
Sevir.1G346300	1.88016	.	.	1.72057	.	.	.	.	.		Chalcone-flavanone isomerase family protein	expressed protein
Sevir.1G346500	.	.	-1.12739	.	.	-1.24847	.	.	.			MTD1, putative, expressed
Sevir.1G346600	-1.81622	-1.97622	-2.24384	-1.12128	-1.67555	-1.32412	.	.	.		Subtilase family protein	OsSub22 - Putative Subtilisin homologue, expressed
Sevir.1G346800	1.1373	1.2874	.	1.01308	.	.	.	.	.		Subtilase family protein	OsSub22 - Putative Subtilisin homologue, expressed
Sevir.1G347100	1.36313	.	.	1.56209	.	.	.	.	.		Subtilase family protein	OsSub22 - Putative Subtilisin homologue, expressed
Sevir.1G347500	.	.	.	.	-1.12632	-1.06607	.	.	.		Uncharacterized protein	cyclin-related protein, putative, expressed
Sevir.1G348300	.	.	.	.	-1.05	-1.00236	.	.	.			expressed protein
Sevir.1G348950	.	.	.	-1.10109	.	-1.29134	.	.	.
Sevir.1G349200	.	.	.	.	.	.	.	.	1.03548
Sevir.1G349400	3.34201	.	.	3.12748	.	.	.	.	1.33592		HSP20-like chaperones superfamily protein	hsp20/alpha crystallin family protein, putative, expressed
Sevir.1G349500	.	.	.	.	-1.12883	-1.05514	.	.	.		Phosphoinositide phosphatase family protein	SAC domain containing protein, putative, expressed
Sevir.1G349900	-2.81237	-1.94143	-2.39216	-1.99506	-1.24465	-1.14534	.	.	-1.26016			expressed protein
Sevir.1G350400	-1.70496	-1.60075	.	-1.10169	-1.70573	-1.37149	.	.	.	LKR,LKR/SDH,SDH	lysine-ketoglutarate reductase/saccharopine dehydrogenase bifunctional enzyme	saccharopine dehydrogenase, putative, expressed
Sevir.1G350500	-3.35178	-2.58347	-2.12686	-1.70536	-3.9624	-2.10117	.	.	.
Sevir.1G350800	-1.53878	-1.02731	.	-1.25474	.	.	.	.	.			hypro1, putative, expressed
Sevir.1G351000	.	.	-1.44522	.	.	.	.	.	.		Galactosyltransferase family protein	hypro1, putative, expressed
Sevir.1G351500	.	-1.00326	.	.	-1.23224	-1.54405	.	.	.		Protein kinase superfamily protein with octicosapeptide/Phox/Bem1p domain	protein kinase domain containing protein, expressed
Sevir.1G351600	.	.	-1.25382	.	.	.	.	.	-1.22093	AtMYB36,MYB36	myb domain protein 36	MYB family transcription factor, putative, expressed
Sevir.1G351700	.	.	.	.	.	1.95598	.	-2.26667	-3.51179		CAP (Cysteine-rich secretory proteins, Antigen 5, and Pathogenesis-related 1 protein) superfamily protein	SCP-like extracellular protein, expressed
Sevir.1G352000	.	-1.15774	-2.54601	.	.	.	-1.19496	-1.81107	-3.03045		CAP (Cysteine-rich secretory proteins, Antigen 5, and Pathogenesis-related 1 protein) superfamily protein	SCP-like extracellular protein, expressed
Sevir.1G353300	.	.	.	1.03368	.	.	.	.	.		Double Clp-N motif-containing P-loop nucleoside triphosphate hydrolases superfamily protein	expressed protein
Sevir.1G354200	-4.27158	-2.46526	-2.35036	-4.01011	-2.49729	-2.16251	.	.	.	ATTPS11,ATTPSB,TPS11	trehalose phosphatase/synthase 11	trehalose-6-phosphate synthase, putative, expressed
Sevir.1G354800	-1.92831	-1.39716	-1.20037	-2.38801	-1.88046	-1.54966	.	.	.		Protein kinase superfamily protein	STE_PAK_Ste20_STLK.2 - STE kinases include homologs to sterile 7, sterile 11 and sterile 20 from yeast, expressed
Sevir.1G355500	-1.29294	.	.	-1.26373	.	.	.	.	.		Tetratricopeptide repeat (TPR)-like superfamily protein	tetratricopeptide repeat domain containing protein, putative, expressed
Sevir.1G355700	-2.00335	-1.27162	-1.00771	-2.12413	-1.30658	-1.04776	.	.	.			expressed protein
Sevir.1G355800	.	.	.	.	.	-1.0095	.	.	.			snf1-related kinase interactor 2, putative, expressed
Sevir.1G355900	-1.43073	-1.95104	-1.70936	-1.53777	-1.87103	-1.53027	.	.	.			expressed protein
Sevir.1G356200	3.06197	2.57543	.	3.29251	3.00357	2.15804	.	.	.		NAD(P)-binding Rossmann-fold superfamily protein	versicolorin reductase, putative, expressed
Sevir.1G356300	2.22284	2.11039	1.55768	2.27069	1.98782	1.7209	.	.	.	HCT	hydroxycinnamoyl-CoA shikimate/quinate hydroxycinnamoyl transferase	transferase family protein, putative, expressed
Sevir.1G356400	1.76222	1.65796	.	2.38513	1.72138	.	.	.	.		HXXXD-type acyl-transferase family protein	transferase family protein, putative, expressed
Sevir.1G356500	2.11343	2.28578	1.41511	2.01781	2.26488	1.77662	.	.	.		Nucleotide-diphospho-sugar transferases superfamily protein	expressed protein
Sevir.1G356901	-1.00368	.	.	-1.0392	.	.	.	.	.		actin binding	formin-like protein 13, putative, expressed
Sevir.1G357350	.	-11.9655	.	.	.	.	.	-11.4216	.
Sevir.1G358000	1.65392	1.45272	.	1.53485	1.13866	.	.	.	.		Polynucleotidyl transferase, ribonuclease H-like superfamily protein	CAF1 family ribonuclease containing protein, putative, expressed
Sevir.1G358300	.	.	-1.086	.	.	-1.13031	.	.	.		alpha/beta-Hydrolases superfamily protein	OsPOP6 - Putative Prolyl Oligopeptidase homologue, expressed
Sevir.1G358701	.	.	.	.	1.10083	1.21996	.	.	.		Ribosomal protein L39 family protein	60S ribosomal protein L39, putative, expressed
Sevir.1G359000	.	1.30962	1.5105	.	1.13282	1.36876	.	.	.	AAT3,ASP5,ATAAT1	aspartate aminotransferase 5	aminotransferase, classes I and II, domain containing protein, expressed
Sevir.1G359200	1.35618	.	.	1.21773	.	.	.	.	.		Endomembrane protein 70 protein family	transmembrane 9 superfamily member, putative, expressed
Sevir.1G359600	-1.06541	-1.24373	-1.22618	-1.19386	-1.49605	-1.52559	.	.	.		RING/U-box superfamily protein	zinc finger, C3HC4 type domain containing protein, expressed
Sevir.1G360300	-1.83187	-1.40254	-1.4651	-1.33781	-1.67753	-1.5104	.	.	.		serine-rich protein-related	expressed protein
Sevir.1G360500	.	1.0437	1.80469	.	.	1.69531	.	.	.	PTAC17	plastid transcriptionally active 17	COBW domain containing protein, putative, expressed
Sevir.1G361101	.	.	.	.	-1.07541	-1.0662	.	.	.		Calcium-binding EF-hand family protein	EF hand family protein, putative, expressed
Sevir.1G361700	.	.	.	.	1.16292	1.20033	.	.	.		S15/NS1, RNA-binding protein	ribosomal protein S15 containing protein, expressed
Sevir.1G362700	1.01316	1.47375	1.20189	1.29014	2.03212	1.9904	.	.	.		Ribosomal protein S30 family protein	expressed protein
Sevir.1G362900	-12.6498	-1.96071	-2.26385	-6.77901	-12.6716	-12.6309	.	10.6131	10.2274			expressed protein
Sevir.1G363400	-2.82709	-3.68854	-3.25278	-2.41262	-3.22984	-2.57427	.	.	.	ATAUX2-11,IAA4	AUX/IAA transcriptional regulator family protein	OsIAA9 - Auxin-responsive Aux/IAA gene family member, expressed
Sevir.1G363600	-1.79515	-1.79392	-1.33098	-1.94371	-1.84148	-1.8749	.	.	.		Tetratricopeptide repeat (TPR)-like superfamily protein	PPR repeat domain containing protein, putative, expressed
Sevir.1G363700	-1.01633	.	.	-1.25658	.	.	.	.	.	ECT3	evolutionarily conserved C-terminal region 3	YT521-B-like family domain containing protein, expressed
Sevir.1G364200	.	.	.	-1.69041	.	.	.	.	.		oxidoreductase, zinc-binding dehydrogenase family protein	dehydrogenase, putative, expressed
Sevir.1G364250	2.18686	2.8022	4.08397	.	2.41922	.	.	.	.
Sevir.1G364650	.	.	.	-1.65697	.	.	.	.	.
Sevir.1G364800	1.77508	1.22431	.	1.6473	.	.	.	.	.	GATA9	GATA transcription factor 9	GATA zinc finger domain containing protein, expressed
Sevir.1G364900	1.56219	.	.	1.33942	.	.	.	.	.
Sevir.1G365000	.	.	.	.	.	.	.	-1.80434	-1.98245		glycosyltransferase family protein 2	expressed protein
Sevir.1G365700	-2.27687	-1.86502	-1.9436	-1.28989	-1.97004	-2.10382	.	.	.	WAK2	wall-associated kinase 2	OsWAK24 - OsWAK receptor-like protein kinase, expressed
Sevir.1G366200	.	1.02955	1.69841	.	1.28792	1.53848	.	.	.	anac074,NAC074	NAC domain containing protein 74	no apical meristem protein, putative, expressed
Sevir.1G366700	1.539	.	.	1.76276	1.18207	.	.	.	.		P-loop containing nucleoside triphosphate hydrolases superfamily protein	ABC transporter, ATP-binding protein, putative, expressed
Sevir.1G368400	.	1.37351	1.54321	.	.	1.53615	.	.	.	KCS12	3-ketoacyl-CoA synthase 12	3-ketoacyl-CoA synthase, putative, expressed
Sevir.1G368700	-1.03006	.	.	-1.04114	.	.	.	.	.
Sevir.1G368800	2.53677	1.74778	1.4526	2.56102	1.32487	.	.	.	.		PPPDE putative thiol peptidase family protein	thioredoxin family protein, putative, expressed
Sevir.1G368900	.	-1.16626	-1.18484	.	-1.30589	-1.42499	.	.	.	ATPSAT1,PSAT1	phospholipid sterol acyl transferase 1	lecithine cholesterol acyltransferase, putative, expressed
Sevir.1G369100	1.66202	1.57159	1.30465	1.55396	1.57291	1.56378	.	.	.	CER1	Fatty acid hydroxylase superfamily	WAX2, putative, expressed
Sevir.1G369200	.	1.4621	1.46024	.	1.29475	1.48072	.	.	.		Cytochrome C1 family	expressed protein
Sevir.1G369600	.	.	.	.	1.07457	1.30338	.	.	.		Ribosomal protein L14p/L23e family protein	ribosomal protein, putative, expressed
Sevir.1G369900	1.42692	1.81683	1.22335	1.4583	1.62356	1.61742	.	.	.		Glutathione S-transferase family protein	uncharacterized protein yqjG, putative, expressed
Sevir.1G370100	.	.	.	.	1.23295	1.39471	.	.	.		Zinc-binding ribosomal protein family protein	ribosomal protein L37, putative, expressed
Sevir.1G370500	.	1.02397	1.28957	.	.	1.26673	.	.	.			expressed protein
Sevir.1G370700	1.75983	1.37366	1.11499	1.7713	1.55552	1.45854	.	.	.		diphthamide synthesis DPH2 family protein	diphthamide biosynthesis protein, putative, expressed
Sevir.1G370800	-1.62309	-2.30904	-2.90457	-1.54208	-2.23595	-2.82504	.	.	.		Peptidase S41 family protein	OsCttP2 - Putative C-terminal processing peptidase homologue, expressed
Sevir.1G370900	.	.	.	.	1.51107	1.61084	.	.	.		Nucleic acid-binding, OB-fold-like protein	3-5 exoribonuclease CSL4, putative, expressed
Sevir.1G373000	-4.51094	-1.91011	.	-4.5094	-1.7444	-1.36104	.	.	1.06269	CDCP2,LEJ2	Cystathionine beta-synthase (CBS) family protein	CBS domain containing membrane protein, putative, expressed
Sevir.1G373300	.	.	.	1.22691	.	1.82078	.	-1.87824	-2.69058		Bifunctional inhibitor/lipid-transfer protein/seed storage 2S albumin superfamily protein	LTPL56 - Protease inhibitor/seed storage/LTP family protein precursor, expressed
Sevir.1G373832	-3.01529	-1.71047	.	-3.20545	-2.25458	-1.46108	.	.	.	CDCP2,LEJ2	Cystathionine beta-synthase (CBS) family protein	CBS domain containing membrane protein, putative, expressed
Sevir.1G374200	.	.	2.53788	.	1.91655	2.18473	.	.	.		Heavy metal transport/detoxification superfamily protein	expressed protein
Sevir.1G374300	.	.	.	.	-1.1799	.	.	1.26671	.		Heavy metal transport/detoxification superfamily protein	expressed protein
Sevir.1G374950	.	.	.	.	.	.	-8.07083	.	.
Sevir.1G375400	1.68244	1.22357	1.284	1.30365	1.10043	.	.	.	.		Zim17-type zinc finger protein	DNL zinc finger domain containing protein, putative, expressed
Sevir.1G375800	.	-1.00993	-1.08185	-1.17527	.	.	.	.	.
Sevir.1G376100	1.69372	1.50212	.	1.73245	1.36435	.	.	.	.		HXXXD-type acyl-transferase family protein	transferase family protein, putative, expressed
Sevir.1G376600	.	.	.	.	.	.	.	.	-1.31568	AHL20	AT-hook motif nuclear-localized protein 20	DNA binding protein, putative, expressed
Sevir.1G377000	-1.38983	.	.	.	-1.05145	.	.	.	.	CRCK2	calmodulin-binding receptor-like cytoplasmic kinase 2	tyrosine protein kinase domain containing protein, putative, expressed
Sevir.1G377100	.	.	.	.	-1.01833	-1.02266	.	.	.		RING/U-box superfamily protein	zinc finger, C3HC4 type domain containing protein, expressed
Sevir.1G377500	.	.	.	.	1.28833	1.46742	.	.	.	ATFIB2,FIB2	fibrillarin 2	rRNA 2-O-methyltransferase fibrillarin 2, putative, expressed
Sevir.1G377600	.	.	1.43151	-1.09844	.	1.08999	.	.	.			expressed protein
Sevir.1G377800	.	.	1.59311	.	.	1.35705	.	.	.		Divalent ion symporter	Citrate transporter protein, putative, expressed
Sevir.1G378900	.	.	-1.4911	.	.	.	.	.	-1.08246	PIP1;4,PIP1E,TMP-C	plasma membrane intrinsic protein 1;4	aquaporin protein, putative, expressed
Sevir.1G379400	-1.66098	-1.3383	-2.88695	-1.38056	-1.41078	-2.20664	.	.	.		C2H2-type zinc finger family protein	ZOS2-19 - C2H2 zinc finger protein, expressed
Sevir.1G379500	-1.89182	-2.42174	-2.77812	.	-2.06483	-2.74259	.	.	.
Sevir.1G380100	.	-1.17727	-1.41	.	-1.01825	-1.16856	.	.	.		Remorin family protein	remorin C-terminal domain containing protein, putative, expressed
Sevir.1G380900	.	1.36073	1.03876	.	1.19209	1.20779	.	.	.			expressed protein
Sevir.1G381800	1.77413	1.95257	1.70421	1.43811	1.93762	1.64664	.	.	.		Protein of unknown function (DUF789)	expressed protein
Sevir.1G382300	-1.17896	.	.	-1.25584	.	.	.	.	.		Endosomal targeting BRO1-like domain-containing protein	expressed protein
Sevir.1G382350	-1.23849	-1.12515	.	-1.63374	.	-1.00546	.	.	.
Sevir.1G382700	-2.57034	-1.0105	.	.	-1.25798	-1.31028	.	.	.
Sevir.1G383200	.	.	.	.	.	-1.10973	.	.	.
Sevir.1G383601	.	.	1.23694	.	.	.	.	.	.		metallo-beta-lactamase family protein	metallo-beta-lactamase family protein, putative, expressed
Sevir.1G383900	.	-1.01338	-1.34868	.	.	-1.28424	.	.	.			expressed protein
Sevir.1G384200	.	.	1.08922	.	.	1.03863	.	.	.		Zincin-like metalloproteases family protein	oligopeptidase, putative, expressed
Sevir.1G384266	-3.36481	-2.78759	-2.16811	-1.64524	-2.40639	-2.15183	.	.	.	ARR3	response regulator 3	OsRR3 type-A response regulator, expressed
Sevir.1G384332	-2.81421	-3.16658	-3.00944	-1.63346	-3.60115	-2.02444	.	.	.	ARR7	response regulator 7	OsRR3 type-A response regulator, expressed
Sevir.1G384500	-1.27448	-1.13322	.	-1.48103	.	.	.	.	.		Protein of unknown function (DUF2296)	expressed protein
Sevir.1G385800	-1.56224	.	-1.13614	.	.	.	.	.	-1.92819	TMT3	tonoplast monosaccharide transporter3	transporter family protein, putative, expressed
Sevir.1G385900	1.37651	1.23983	.	1.17771	1.04339	.	.	.	.		RING/U-box superfamily protein	RING-H2 finger protein, putative, expressed
Sevir.1G386000	-2.00738	-1.68744	-1.46757	-1.98318	-1.6433	-1.53352	.	.	.			chloroplast channel forming outer membrane protein, putative, expressed
Sevir.1G386700	.	.	-1.04791	.	.	.	.	.	.		Peroxidase superfamily protein	peroxidase precursor, putative, expressed
Sevir.1G387233	.	.	.	-1.6783	.	.	.	.	.
Sevir.2G000475	.	.	.	-8.88241	.	.	.	.	.
Sevir.2G000900	.	.	.	1.13624	1.00678	.	.	.	.	UCC1	uclacyanin 1	plastocyanin-like domain containing protein, putative, expressed
Sevir.2G001000	.	.	-1.61365	1.02744	.	1.18197	-1.8273	-1.20546	-2.80612	UCC1	uclacyanin 1	plastocyanin-like domain containing protein, putative, expressed
Sevir.2G001200	-1.5637	.	.	.	.	.	.	.	.		ARM repeat superfamily protein	expressed protein
Sevir.2G001300	.	.	-1.83026	1.13832	.	1.94957	-1.66196	-1.77555	-3.79058	RCI3,RCI3A	Peroxidase superfamily protein	peroxidase precursor, putative, expressed
Sevir.2G001400	-1.64791	.	.	.	.	1.60366	.	.	-2.09682		Peroxidase superfamily protein	peroxidase precursor, putative, expressed
Sevir.2G001500	.	.	-1.06749	.	.	.	.	.	.		Peroxidase superfamily protein	peroxidase precursor, putative, expressed
Sevir.2G001875	.	.	8.73435	9.92337	8.95956	.	.	.	.
Sevir.2G002000	1.02473	1.22907	.	1.07217	.	.	.	.	.	ATGLR3.4,GLR3.4,GLUR3	glutamate receptor 3.4	glutamate receptor, putative, expressed
Sevir.2G002200	-1.29527	-1.27421	-1.21891	-1.23524	-1.43404	-1.19626	.	.	.	ATTOM1,TOM1	tobamovirus multiplication 1	tobamovirus multiplication protein, putative, expressed
Sevir.2G003600	1.13869	1.23332	.	1.5221	1.26019	1.11548	.	.	.	CYP93D1	cytochrome P450, family 93, subfamily D, polypeptide 1	cytochrome P450, putative, expressed
Sevir.2G003800	2.55578	2.32047	1.89363	2.94054	2.05999	2.0341	.	.	.	ATPDX1,ATPDX1.3,PDX1,PDX1.3,RSR4	Aldolase-type TIM barrel family protein	SOR/SNZ family protein, putative, expressed
Sevir.2G003900	.	.	1.37941	.	1.04344	1.39504	.	.	.	SQD2	sulfoquinovosyldiacylglycerol 2	glycosyl transferase, group 1 domain containing protein, expressed
Sevir.2G004000	.	1.28996	1.81998	.	1.12442	1.58618	.	.	.			expressed protein
Sevir.2G004100	.	.	.	.	.	.	.	.	-1.72959	FQR1	flavodoxin-like quinone reductase 1	NADPH-dependent FMN reductase domain containing protein, expressed
Sevir.2G004300	-1.32866	.	.	-1.33524	.	.	.	.	.	ATSTP1,STP1	sugar transporter 1	transporter family protein, putative, expressed
Sevir.2G004500	1.48898	1.32227	.	1.81181	1.51394	.	.	.	.		Disease resistance-responsive (dirigent-like protein) family protein	dirigent, putative, expressed
Sevir.2G004601	2.93434	3.55352	.	3.84662	3.56681	.	.	.	.		Disease resistance-responsive (dirigent-like protein) family protein	dirigent, putative, expressed
Sevir.2G004700	2.21174	2.58836	1.66886	2.57637	2.6271	1.84325	.	.	.		Disease resistance-responsive (dirigent-like protein) family protein	dirigent, putative, expressed
Sevir.2G004801	1.56495	1.34728	.	2.56488	1.73805	1.50117	.	.	.		Disease resistance-responsive (dirigent-like protein) family protein	dirigent, putative, expressed
Sevir.2G004900	1.94851	2.42555	1.76897	2.8613	2.07401	1.85485	.	.	.		Disease resistance-responsive (dirigent-like protein) family protein	dirigent, putative, expressed
Sevir.2G005000	-1.12049	.	-1.08331	-1.08034	-1.4374	-1.56369	.	.	.		Protein kinase superfamily protein with octicosapeptide/Phox/Bem1p domain	protein kinase domain containing protein, expressed
Sevir.2G006000	.	.	1.31223	.	1.07406	1.35514	.	.	.	ATELF5A-1,EIF-5A,EIF5A,ELF5A-1	eukaryotic elongation factor 5A-1	eukaryotic translation initiation factor 5A, putative, expressed
Sevir.2G006950	.	.	2.32558	.	.	.	.	.	.
Sevir.2G008500	.	1.93757	1.93	.	1.70488	.	.	.	.		Peroxidase superfamily protein	peroxidase precursor, putative, expressed
Sevir.2G008600	.	.	-1.20595	.	.	.	.	.	.			expressed protein
Sevir.2G008900	-1.33846	.	.	-1.53364	.	.	.	.	.			receptor kinase, putative, expressed
Sevir.2G008950	-1.43038	.	.	-1.29228	.	.	.	.	.		Leucine-rich repeat protein kinase family protein	receptor-like protein kinase 5 precursor, putative, expressed
Sevir.2G009100	-4.15497	-3.10554	-2.03559	-4.46173	-2.62597	-2.6406	.	.	.		Protein of unknown function (DUF594)	expressed protein
Sevir.2G009280	-2.12023	-2.43085	.	-2.77168	-2.30874	-1.95936	.	.	.
Sevir.2G009340	-3.48408	-3.60664	-12.2449	-4.56069	-2.89655	.	.	.	.
Sevir.2G009550	.	.	.	.	.	.	.	.	8.79484
Sevir.2G009801	-2.22961	-1.2207	.	-2.05627	-1.27644	.	.	.	.		NB-ARC domain-containing disease resistance protein	expressed protein
Sevir.2G009900	-2.86749	-1.20712	.	-3.49833	-1.56346	.	.	.	.		NB-ARC domain-containing disease resistance protein	NB-ARC domain containing protein, expressed
Sevir.2G011800	1.33624	1.78043	1.20988	1.2838	1.80627	1.46651	.	.	.	AtUGT85A2,UGT85A2	UDP-glucosyl transferase 85A2	cytokinin-O-glucosyltransferase 2, putative, expressed
Sevir.2G012000	-2.21304	-2.02685	-1.71274	-2.00362	-2.03184	-1.81796	.	.	.	RPP13	NB-ARC domain-containing disease resistance protein	resistance protein LR10, putative, expressed
Sevir.2G012300	.	.	.	.	.	1.60188	.	-2.12315	-4.88294		Disease resistance-responsive (dirigent-like protein) family protein	dirigent, putative
Sevir.2G012550	-1.29873	.	-1.22775	-1.27684	-1.04235	.	.	.	.
Sevir.2G012700	-1.47118	-1.79886	-1.3541	.	-1.00159	.	.	.	.	RPP13	NB-ARC domain-containing disease resistance protein	resistance protein LR10, putative, expressed
Sevir.2G013000	-1.36471	.	.	-1.45853	-1.06433	.	.	.	.			OsFBL33 - F-box domain and LRR containing protein, expressed
Sevir.2G013100	.	.	.	-1.32077	.	.	.	.	.		NB-ARC domain-containing disease resistance protein	expressed protein
Sevir.2G013200	-1.18239	.	.	-1.62117	.	.	.	.	.		NB-ARC domain-containing disease resistance protein	expressed protein
Sevir.2G013300	.	.	.	-1.31219	.	.	.	.	.		LRR and NB-ARC domains-containing disease resistance protein	expressed protein
Sevir.2G013350	.	-2.20321	.	.	-1.57066	-1.97309	.	.	.
Sevir.2G014200	-1.94253	-1.56698	-1.39322	-1.48518	-1.98932	-1.9873	.	.	.		LRR and NB-ARC domains-containing disease resistance protein	NBS-LRR disease resistance protein, putative, expressed
Sevir.2G014400	.	.	.	.	.	.	.	1.05366	.		disease resistance protein (TIR-NBS-LRR class)	NBS-LRR disease resistance protein, putative, expressed
Sevir.2G014600	.	-1.04841	.	.	.	.	.	.	.			OsFBD13 - F-box and FBD domain containing protein, expressed
Sevir.2G016900	.	.	.	-1.02736	-1.07714	.	.	.	.	MAPKKK5	mitogen-activated protein kinase kinase kinase 5	STE_MEKK_ste11_MAP3K.20 - STE kinases include homologs to sterile 7, sterile 11 and sterile 20 from yeast, expressed
Sevir.2G020100	.	.	.	.	.	1.34046	.	.	-1.48403		Concanavalin A-like lectin protein kinase family protein	cysteine-rich receptor-like protein kinase 16 precursor, putative, expressed
Sevir.2G020600	-1.15224	.	-1.81273	.	.	.	.	.	.			OsFBO20 - F-box and other domain containing protein, expressed
Sevir.2G023301	-1.59751	.	-1.29774	.	.	.	.	.	-1.36848
Sevir.2G023800	-2.94755	-2.76398	-3.33146	-2.6406	-2.68392	-1.31924	.	.	.			expressed protein
Sevir.2G023900	-3.45062	-3.17953	-3.50675	-3.30664	-3.05165	-1.30606	.	.	-2.21942			expressed protein
Sevir.2G024000	-2.43102	-2.02393	-1.9462	-2.57753	-2.106	-2.43564	.	.	.			expressed protein
Sevir.2G025000	-1.46899	-2.08755	-2.52393	.	-1.29285	.	.	.	-1.59308		Plant protein of unknown function (DUF247)	plant protein of unknown function domain containing protein, expressed
Sevir.2G025200	-2.58389	-1.92643	-2.73165	-1.56112	-2.09842	.	.	.	-3.13863
Sevir.2G025300	-1.02766	.	.	.	.	.	.	.	.
Sevir.2G025400	2.30975	2.35637	2.61438	2.3339	2.36151	2.69871	.	.	.	ATCXE13,CXE13	carboxyesterase 13	gibberellin receptor, putative, expressed
Sevir.2G025600	1.82389	1.13341	1.0146	1.59452	.	.	.	.	.	ATCHS,CHS,TT4	Chalcone and stilbene synthase family protein	chalcone and stilbene synthases, putative, expressed
Sevir.2G025700	2.46692	2.13399	1.57319	1.91097	1.89178	1.43899	.	.	.
Sevir.2G025900	4.61173	4.47758	3.94617	4.49069	4.16784	3.88682	.	.	.			expressed protein
Sevir.2G026650	.	.	.	1.18096	.	.	.	.	.
Sevir.2G026800	-4.02398	-3.06404	-3.3608	-4.65343	-3.34186	-3.00004	.	.	.			expressed protein
Sevir.2G026900	-1.38666	-1.52492	-1.87684	-1.20876	-1.28908	-1.12931	.	.	.		glycine-rich protein	GCRP5 - Glycine and cysteine rich family protein precursor, expressed
Sevir.2G027700	.	-1.52723	-2.47831	.	-1.60179	.	.	.	-1.88134	ATPSK1,PSK1	phytosulfokine 1 precursor	phytosulfokines precursor, putative, expressed
Sevir.2G029300	.	.	.	.	.	1.04213	.	.	-1.65999	ATPRB1,PRB1	basic pathogenesis-related protein 1	SCP-like extracellular protein, expressed
Sevir.2G029400	1.12061	1.37716	.	1.14569	1.49019	1.30107	.	.	.	ATPRB1,PRB1	basic pathogenesis-related protein 1	SCP-like extracellular protein, expressed
Sevir.2G029500	.	.	-1.4922	.	.	.	.	.	.		CAP (Cysteine-rich secretory proteins, Antigen 5, and Pathogenesis-related 1 protein) superfamily protein	SCP-like extracellular protein, expressed
Sevir.2G030400	-1.41076	.	.	-1.04833	.	.	.	.	.		Concanavalin A-like lectin protein kinase family protein	receptor like protein kinase, putative, expressed
Sevir.2G030450	.	.	.	-1.17132	.	.	.	.	.
Sevir.2G030800	1.18152	1.05629	1.12371	1.28313	1.04562	.	.	.	.			expressed protein
Sevir.2G031000	.	.	.	.	.	1.77513	.	.	.		Protein of unknown function (DUF594)	expressed protein
Sevir.2G031151	-2.63559	-1.72025	-1.23119	-2.69525	-1.81063	-1.72529	.	.	.			expressed protein
Sevir.2G031200	-2.67206	-2.12845	-1.78997	-2.96103	-2.22253	-2.30673	.	.	.		Protein of unknown function (DUF594)	expressed protein
Sevir.2G031300	.	.	.	.	.	-1.12051	.	.	.		Protein of unknown function (DUF1005)	stress-induced protein, putative, expressed
Sevir.2G031500	1.39623	1.49947	.	1.43325	1.0005	.	.	.	.	AAP6	amino acid permease 6	amino acid transporter, putative, expressed
Sevir.2G032200	.	.	.	-1.03807	.	.	.	.	.	EMB2219	Mitochondrial transcription termination factor family protein	mTERF domain containing protein, expressed
Sevir.2G033000	-1.50461	-1.27495	-1.44804	.	.	.	.	.	-1.69616		Aldolase-type TIM barrel family protein	CBS domain containing membrane protein, putative, expressed
Sevir.2G033200	1.38321	.	.	1.25036	.	.	.	.	.	HSR8,MUR4,UXE1	NAD(P)-binding Rossmann-fold superfamily protein	UDP-arabinose 4-epimerase 1, putative, expressed
Sevir.2G033400	.	.	.	.	1.00208	1.14046	.	.	.
Sevir.2G033600	1.29543	2.4861	2.56554	1.07776	2.26215	2.24903	.	.	.		Reticulon family protein	reticulon domain containing protein, putative, expressed
Sevir.2G033800	1.24303	2.57596	3.64088	1.96489	2.59434	2.45761	.	.	.
Sevir.2G033850	.	1.27598	.	.	1.20379	.	.	.	.		hydroxyproline-rich glycoprotein family protein	retrotransposon protein, putative, unclassified, expressed
Sevir.2G033900	1.07818	1.62521	1.27728	.	1.29717	1.10657	.	.	.		hydroxyproline-rich glycoprotein family protein	retrotransposon protein, putative, unclassified, expressed
Sevir.2G034001	1.13262	2.23277	1.49163	.	1.92861	1.4899	.	.	.		hydroxyproline-rich glycoprotein family protein	retrotransposon protein, putative, unclassified, expressed
Sevir.2G034100	1.39693	1.63654	1.34835	1.21244	1.61346	1.37565	.	.	.		NAD(P)-linked oxidoreductase superfamily protein	oxidoreductase, aldo/keto reductase family protein, putative, expressed
Sevir.2G034500	-1.80565	.	.	-1.77668	.	.	.	.	.		Putative membrane lipoprotein	cadmium-induced protein, putative, expressed
Sevir.2G034650	-9.23814	-9.2795	-9.23592	-9.20481	-9.26	-9.21941	.	.	.
Sevir.2G035500	-1.36553	-1.41106	-1.43799	-1.62388	-1.27857	-1.28759	.	.	.		Cell differentiation, Rcd1-like protein	expressed protein
Sevir.2G035550	-1.39716	.	-1.87852	.	.	.	.	.	.
Sevir.2G035800	.	1.06231	.	.	1.22039	1.33538	.	.	.	PSAK	photosystem I subunit K	photosystem I reaction center subunit, chloroplast precursor, putative, expressed
Sevir.2G036300	.	.	1.13804	.	.	.	.	.	.	ERD4	Early-responsive to dehydration stress protein (ERD4)	ERD4 protein, putative, expressed
Sevir.2G037200	-3.53665	-1.46978	-1.0171	-2.3069	-1.55163	-1.19251	.	.	.
Sevir.2G037900	-1.39403	-1.40196	-1.15619	.	-1.14977	.	.	.	.	ATGSTU19,GST8,GSTU19	glutathione S-transferase TAU 19	glutathione S-transferase, N-terminal domain containing protein, expressed
Sevir.2G038000	-1.73622	-2.48492	-2.22264	-1.86504	-2.89256	-1.55525	.	.	.	ATGSTU19,GST8,GSTU19	glutathione S-transferase TAU 19	glutathione S-transferase, N-terminal domain containing protein, expressed
Sevir.2G038100	-1.41577	-1.0978	-1.69377	-1.16963	-1.00185	-1.66806	.	.	.	UGT71C4	UDP-glucosyl transferase 71C4	UDP-glucoronosyl and UDP-glucosyl transferase domain containing protein, expressed
Sevir.2G039200	-1.33424	-1.05788	-1.08397	-1.38892	-1.12271	-1.18045	.	.	.			expressed protein
Sevir.2G039300	-1.16685	-1.03986	-1.27934	-1.14546	-1.05083	-1.26499	.	.	.		Galactose oxidase/kelch repeat superfamily protein	OsFBK18 - F-box domain and kelch repeat containing protein, expressed
Sevir.2G041200	.	1.0597	.	.	1.13494	1.28663	.	.	-1.15627		ARM repeat superfamily protein	expressed protein
Sevir.2G041800	1.21444	1.69366	.	1.0423	2.31147	1.9697	.	.	-1.40111		GCK domain-containing protein	expressed protein
Sevir.2G042000	-1.03166	.	.	.	.	.	.	.	.		Core-2/I-branching beta-1,6-N-acetylglucosaminyltransferase family protein	DNA binding protein, putative, expressed
Sevir.2G043600	.	1.17434	1.08827	.	1.20905	1.29937	.	.	.	CYP75B1,D501,TT7	Cytochrome P450 superfamily protein	cytochrome P450, putative, expressed
Sevir.2G043800	.	.	5.86303	.	.	5.79488	.	.	.	CYP75B1,D501,TT7	Cytochrome P450 superfamily protein	cytochrome P450, putative, expressed
Sevir.2G043900	-1.44539	.	.	-1.32899	-1.09633	.	.	.	.	RHF2A	RING-H2 group F2A	zinc finger, C3HC4 type domain containing protein, expressed
Sevir.2G044300	2.43104	1.58581	.	2.3966	1.58532	.	.	.	.		3-oxo-5-alpha-steroid 4-dehydrogenase family protein	3-oxo-5-alpha-steroid 4-dehydrogenase, putative, expressed
Sevir.2G044400	1.34821	.	.	1.35038	1.00696	.	.	.	.		alpha/beta-Hydrolases superfamily protein	gibberellin receptor GID1L2, putative, expressed
Sevir.2G044800	.	.	.	1.14111	.	.	.	.	.		3-oxo-5-alpha-steroid 4-dehydrogenase family protein	3-oxo-5-alpha-steroid 4-dehydrogenase, putative, expressed
Sevir.2G045000	-2.02499	-2.54115	-2.49189	-2.61807	-2.18596	.	.	.	.		alpha/beta-Hydrolases superfamily protein	gibberellin receptor GID1L2, putative, expressed
Sevir.2G045100	-3.34291	-2.87594	-2.97254	-3.38107	-3.85914	-2.95988	.	.	.		Protein of unknown function (DUF594)	expressed protein
Sevir.2G045136	-2.67174	-1.53214	.	-3.66764	-1.81555	.	.	.	.		Protein of unknown function (DUF594)	expressed protein
Sevir.2G045160	-2.34927	-2.16542	-1.46947	-2.02703	-2.29083	-1.59019	.	.	.		alpha/beta-Hydrolases superfamily protein	gibberellin receptor GID1L2, putative, expressed
Sevir.2G045300	-1.8306	-1.68045	-2.02509	-1.92751	-1.59533	-1.5874	.	.	.		alpha/beta-Hydrolases superfamily protein	gibberellin receptor GID1L2, putative, expressed
Sevir.2G045400	.	.	.	-1.27772	-1.14946	-1.07715	.	.	.		Protein of unknown function (DUF594)	expressed protein
Sevir.2G045800	-1.76542	.	.	.	.	.	.	.	.		alpha/beta-Hydrolases superfamily protein	gibberellin receptor GID1L2, putative, expressed
Sevir.2G047500	.	.	.	.	.	1.00441	.	.	.		Transducin/WD40 repeat-like superfamily protein	WD domain, G-beta repeat domain containing protein, expressed
Sevir.2G048600	.	1.15993	.	.	1.36792	1.42193	.	.	.		Small nuclear ribonucleoprotein family protein	LSM domain containing protein, expressed
Sevir.2G048800	.	1.09715	1.1543	.	1.10228	1.00482	.	.	.		Leucine-rich repeat protein kinase family protein	protein kinase, putative, expressed
Sevir.2G049450	1.3691	1.92034	2.50557	1.90972	3.05302	3.41111	.	-1.15634	.
Sevir.2G050133	.	1.47039	3.99113	.	.	3.46795	.	.	.		Chaperone DnaJ-domain superfamily protein	heat shock protein DnaJ, putative, expressed
Sevir.2G050300	-2.51845	-1.52698	.	-2.44444	-1.66794	.	.	.	.	BCDH BETA1	branched-chain alpha-keto acid decarboxylase E1 beta subunit	transketolase, putative, expressed
Sevir.2G050400	-1.61798	2.00813	3.87383	-1.66604	1.6933	3.19725	.	.	.		HNH endonuclease	HNH endonuclease domain-containing protein, putative, expressed
Sevir.2G050700	2.44131	2.23882	1.7389	2.33867	2.22004	1.88683	.	.	.	ZKT	protein containing PDZ domain, a K-box domain, and a TPR region	SHOOT1 protein, putative, expressed
Sevir.2G052200	.	-1.0322	.	.	-1.08574	-1.0006	.	.	.		Major facilitator superfamily protein	BT1 family protein, putative, expressed
Sevir.2G052300	-1.02902	.	.	.	.	.	.	.	.			expressed protein
Sevir.2G052350	.	-1.46499	.	-1.58724	-1.41818	.	.	.	.
Sevir.2G052400	-1.21214	.	.	.	.	.	.	.	.			expressed protein
Sevir.2G052500	.	-1.05195	-1.10569	.	-1.21234	-1.31466	.	.	.		FRIGIDA-like protein	frigida, putative, expressed
Sevir.2G052800	1.10925	.	.	.	.	.	.	.	.
Sevir.2G053100	1.80649	1.51802	.	1.28735	.	.	.	.	.		Bifunctional inhibitor/lipid-transfer protein/seed storage 2S albumin superfamily protein	LTPL74 - Protease inhibitor/seed storage/LTP family protein precursor, expressed
Sevir.2G053500	-1.56527	.	.	.	-1.11135	.	.	.	.
Sevir.2G053600	.	.	-1.00745	.	-1.14527	-1.40606	.	.	.		DNA-binding storekeeper protein-related transcriptional regulator	transcription regulator, putative, expressed
Sevir.2G054700	1.06979	1.3543	.	1.15313	1.39444	.	.	.	.		Bifunctional inhibitor/lipid-transfer protein/seed storage 2S albumin superfamily protein	LTPL78 - Protease inhibitor/seed storage/LTP family protein precursor, expressed
Sevir.2G055000	-2.09583	-2.22844	-2.33311	.	.	.	.	-1.50525	-1.90935		Disease resistance protein (CC-NBS-LRR class) family	mla1, putative, expressed
Sevir.2G055100	.	.	.	.	1.30145	1.48839	.	.	.		60S acidic ribosomal protein family	60S acidic ribosomal protein, putative, expressed
Sevir.2G055400	.	.	.	.	.	-1.02406	.	.	.		Leucine-rich repeat (LRR) family protein	uncharacterized protein At4g06744 precursor, putative, expressed
Sevir.2G055500	.	.	.	.	.	-1.04611	.	.	.	ATNEK1,NEK1	NIMA-related serine/threonine kinase 1	expressed protein
Sevir.2G056600	1.80451	1.123	1.22912	1.59318	.	.	.	.	1.03315	AT-HSFA6B,HSFA6B	heat shock transcription factor A6B	heat stress transcription factor, putative, expressed
Sevir.2G056801	.	-1.05073	.	-1.22213	-1.0691	.	.	.	.
Sevir.2G056901	-1.03143	.	1.67682	-1.46664	.	.	.	.	.	AtRLP34,RLP34	receptor like protein 34	verticillium wilt disease resistance protein Ve2, putative, expressed
Sevir.2G057500	5.20821	3.08276	1.53733	5.72087	3.09345	1.77902	.	.	.	ELIP,ELIP1	Chlorophyll A-B binding family protein	early light-induced protein, chloroplast precursor, putative, expressed
Sevir.2G057601	5.81734	3.23464	.	5.96104	3.45299	1.3602	.	.	.	ELIP2	Chlorophyll A-B binding family protein	early light-induced protein, chloroplast precursor, putative, expressed
Sevir.2G057800	5.86941	3.0673	.	6.32448	3.00358	.	.	.	.	ELIP,ELIP1	Chlorophyll A-B binding family protein	early light-induced protein, chloroplast precursor, putative, expressed
Sevir.2G057900	3.72658	1.94272	.	3.96851	1.87178	.	.	.	.	ELIP,ELIP1	Chlorophyll A-B binding family protein	early light-induced protein, chloroplast precursor, putative, expressed
Sevir.2G058466	1.4422	.	.	1.13547	.	.	.	.	.
Sevir.2G058532	-2.5024	-2.41186	-3.0847	-2.32597	-2.70588	-2.64861	.	.	.
Sevir.2G058900	.	.	.	.	.	-1.11951	.	.	.		Plant Tudor-like RNA-binding protein	expressed protein
Sevir.2G059700	.	.	.	.	.	1.03833	.	.	.		Ribosomal protein L4/L1 family	ribosomal protein L4, putative, expressed
Sevir.2G059900	.	.	.	.	-1.19021	.	.	.	.		LRR and NB-ARC domains-containing disease resistance protein	powdery mildew resistance protein PM3b, putative, expressed
Sevir.2G060000	.	.	1.12811	.	.	.	.	.	.		NB-ARC domain-containing disease resistance protein	powdery mildew resistance protein PM3b, putative, expressed
Sevir.2G060200	-1.11669	.	.	.	.	.	.	.	.		Protein of unknown function (DUF506)	plant-specific domain TIGR01615 family protein, expressed
Sevir.2G060300	-1.47882	-1.6401	-1.64417	-1.45423	-1.66507	-1.85093	.	.	.		Pentatricopeptide repeat (PPR) superfamily protein	retrotransposon protein, putative, unclassified, expressed
Sevir.2G060800	1.09991	.	.	1.06689	.	.	.	.	.	UNE12	basic helix-loop-helix (bHLH) DNA-binding superfamily protein	BHLH transcription factor, putative, expressed
Sevir.2G061100	.	.	-1.0575	.	.	.	.	.	.	ATCHIA,CHIA	chitinase A	glycosyl hydrolase, putative, expressed
Sevir.2G061600	-1.90233	-1.77445	-2.54365	-1.97479	-2.23027	-2.0613	.	.	.	DRIP1	DREB2A-interacting protein 1	zinc finger family protein, putative, expressed
Sevir.2G061900	-1.52602	-1.42563	-1.33225	-1.30204	-1.20291	-1.316	.	.	.	IAA3,SHY2	AUX/IAA transcriptional regulator family protein	OsIAA24 - Auxin-responsive Aux/IAA gene family member, expressed
Sevir.2G062000	-1.09138	.	.	-1.76468	.	.	.	.	.
Sevir.2G062250	.	.	.	-1.2531	-1.09367	.	.	.	.
Sevir.2G063100	.	.	.	-1.25116	.	.	.	.	.
Sevir.2G063300	.	.	.	.	.	1.0358	.	.	.		Ribosomal protein S19 family protein	40S ribosomal protein S15, putative, expressed
Sevir.2G063600	.	-2.27209	-1.09739	.	-1.37097	.	.	.	-1.22948
Sevir.2G063800	1.01118	.	.	.	.	.	.	.	.	ATWNK1,WNK1,ZIK4	with no lysine (K) kinase 1	STE_PAK_Ste20_Slob_Wnk.4 - STE kinases include homologs to sterile 7, sterile 11 and sterile 20 from yeast, expressed
Sevir.2G063900	-2.28672	-2.17818	-2.02013	-2.17887	-2.32048	-2.03617	.	.	.		Polyketide cyclase/dehydrase and lipid transport superfamily protein	START domain containing protein, putative, expressed
Sevir.2G064000	.	.	.	.	.	1.03353	.	.	.	ATYLMG1-2,YLMG1-2	YGGT family protein	YGGT family protein, putative, expressed
Sevir.2G064700	1.05674	1.31287	1.53283	.	1.12131	1.41552	.	.	.			C-Myc-binding protein, putative, expressed
Sevir.2G064901	1.77288	1.75263	1.28362	1.77453	1.83279	1.78249	.	.	.			expressed protein
Sevir.2G065300	-1.07249	-1.09611	.	-1.20843	-1.40135	-1.21125	.	.	.	RPM1,RPS3	NB-ARC domain-containing disease resistance protein	disease resistance protein RPM1, putative, expressed
Sevir.2G065400	-2.07767	-1.72055	-1.13094	-2.0148	-1.8505	-1.47056	.	.	.		FAD-linked oxidases family protein	FAD-linked oxidoreductase protein, putative, expressed
Sevir.2G067700	.	.	1.2766	.	.	1.01053	.	.	.		F-box family protein	OsFBX238 - F-box domain containing protein, expressed
Sevir.2G068600	.	.	.	.	.	1.00336	.	.	.		RmlC-like cupins superfamily protein	pirin, putative, expressed
Sevir.2G069600	.	1.17488	1.28761	.	1.16942	.	.	.	.			peptidyl-prolyl cis-trans isomerase, FKBP-type, putative, expressed
Sevir.2G069750	-1.31514	-1.70798	.	.	-1.14826	-1.23713	.	.	.			expressed protein
Sevir.2G069800	-1.85841	-1.10351	.	-1.20508	-1.01801	.	.	.	.	ALDH6B2	aldehyde dehydrogenase 6B2	aldehyde dehydrogenase, putative, expressed
Sevir.2G070232	.	.	.	-1.6029	-1.36417	.	.	.	.	ARK2,RK2	receptor kinase 2	cysteine-rich receptor-like protein kinase 7 precursor, putative, expressed
Sevir.2G070700	.	.	-1.41897	.	.	-1.06324	.	.	.			expressed protein
Sevir.2G071200	.	.	.	.	-1.19495	-1.1057	.	.	.			splicing factor, putative, expressed
Sevir.2G071500	1.13984	.	.	1.24876	.	.	.	.	.	AHA11,HA11	H(+)-ATPase 11	plasma membrane ATPase, putative, expressed
Sevir.2G072300	.	-1.18915	-1.35068	.	-1.21274	-1.51927	.	.	.			OsFBDUF18 - F-box and DUF domain containing protein, expressed
Sevir.2G073000	1.38129	1.04631	.	1.62537	1.08972	.	.	.	.		Flavin-binding monooxygenase family protein	flavin-containing monooxygenase family protein, putative, expressed
Sevir.2G073001	1.18619	.	.	1.38295	1.01845	.	.	.	.		Flavin-binding monooxygenase family protein	flavin-containing monooxygenase family protein, putative, expressed
Sevir.2G073800	.	1.00562	.	1.06252	1.31242	1.35876	.	.	-1.55838		catalytics	expressed protein
Sevir.2G074800	1.21608	.	.	.	.	.	.	.	.		Galactosyltransferase family protein	galactosyltransferase family protein, putative, expressed
Sevir.2G074900	.	.	.	.	-1.07049	-1.12698	.	.	.	ATWRKY34,MSP3,WRKY34	WRKY DNA-binding protein 34	WRKY30, expressed
Sevir.2G075450	.	-1.2204	.	.	.	.	.	.	.
Sevir.2G076000	1.1374	1.69562	1.98675	1.42925	1.99437	1.29691	.	.	.		nodulin MtN21 /EamA-like transporter family protein	integral membrane protein DUF6 containing protein, expressed
Sevir.2G077900	.	.	.	.	1.16046	.	.	-1.60576	.
Sevir.2G078000	.	.	-1.09663	-1.30273	-1.38095	-1.52959	.	.	.		F-box and associated interaction domains-containing protein	OsFBX230 - F-box domain containing protein, expressed
Sevir.2G078200	1.22701	1.51324	.	1.12105	1.3627	.	.	.	.		Bifunctional inhibitor/lipid-transfer protein/seed storage 2S albumin superfamily protein	LTPL84 - Protease inhibitor/seed storage/LTP family protein precursor, expressed
Sevir.2G078480	.	.	-4.41893	.	-2.23534	.	.	.	.
Sevir.2G078520	.	.	.	10.8237	.	.	.	.	.
Sevir.2G078560	.	.	.	.	-1.33876	-1.02815	.	.	.			expressed protein
Sevir.2G078600	.	.	.	1.15017	.	.	.	.	.		UDP-Glycosyltransferase superfamily protein	glucosyltransferase, putative, expressed
Sevir.2G078950	.	.	.	.	1.13308	.	.	.	.	ATRPB13.6,NRPB11,NRPD11,NRPE11	DNA-directed RNA polymerase, RBP11-like	RNA polymerase subunit, putative, expressed
Sevir.2G079000	.	1.07498	1.21511	.	1.23491	1.42551	.	.	.		mitochondrial 28S ribosomal protein S29-related	expressed protein
Sevir.2G079200	.	.	.	.	1.00186	1.00305	.	.	.		RNA binding;RNA binding	S1 RNA binding domain containing protein, expressed
Sevir.2G079700	2.12454	2.64761	2.64208	2.28055	2.78329	2.42858	.	.	.			expressed protein
Sevir.2G079733	.	1.51858	.	.	1.37526	.	.	.	.		Survival protein SurE-like phosphatase/nucleotidase	5-nucleotidase surE, putative, expressed
Sevir.2G080100	1.08968	.	.	1.06263	.	.	.	.	.		Cytochrome bd ubiquinol oxidase, 14kDa subunit	cytochrome b-c1 complex subunit 7, putative, expressed
Sevir.2G080700	1.90139	2.17474	1.9525	1.79174	2.14956	1.65583	.	.	.		Disease resistance-responsive (dirigent-like protein) family protein	dirigent, putative, expressed
Sevir.2G081100	.	1.32633	1.51603	.	1.53824	1.49173	.	.	.	SAG12	senescence-associated gene 12	cysteine proteinase At4g11310 precursor, putative, expressed
Sevir.2G081500	.	.	-1.61385	-1.29094	-1.19091	.	.	.	.		Major facilitator superfamily protein	transporter family protein, putative, expressed
Sevir.2G082200	.	.	.	.	.	1.01148	.	.	.		Ribosomal protein S5 family protein	ribosomal protein, putative, expressed
Sevir.2G083575	.	.	1.6097	.	1.21679	.	.	.	.	GPPS,GPS1	geranyl diphosphate synthase 1	polyprenyl synthetase, putative, expressed
Sevir.2G084125	.	-2.32934	.	-4.51598	-2.14548	.	.	.	.	GPPS,GPS1	geranyl diphosphate synthase 1	polyprenyl synthetase, putative, expressed
Sevir.2G084400	2.0001	1.43541	.	1.90839	1.24381	.	.	.	.	ATCESA3,ATH-B,CESA3,CEV1,IXR1	Cellulose synthase family protein	CESA8 - cellulose synthase, expressed
Sevir.2G085500	.	.	.	.	.	2.66254	.	.	-1.96219	ATIPT3,IPT3	isopentenyltransferase 3	IPP transferase, putative, expressed
Sevir.2G085900	-1.37924	-1.03496	-1.12929	-1.33933	-1.06795	.	.	.	.	atnudt16,NUDT16	nudix hydrolase homolog 16	hydrolase, NUDIX family, domain containing protein, expressed
Sevir.2G086400	.	-1.15164	.	.	-1.43949	.	.	.	.		Leucine-rich repeat receptor-like protein kinase family protein	receptor-like protein kinase 5 precursor, putative, expressed
Sevir.2G087200	.	.	2.08139	.	1.14187	1.94191	.	.	.			KHG/KDPG aldolase, putative, expressed
Sevir.2G087500	.	.	.	.	.	1.04326	.	.	.	MTACP-1,MTACP1	mitochondrial acyl carrier protein 1	acyl carrier protein, putative, expressed
Sevir.2G088500	.	.	.	.	1.03869	1.25687	.	.	.	RPL24A	ribosomal protein L24	ribosomal protein L24, putative, expressed
Sevir.2G089200	.	1.89851	1.81744	.	1.93358	2.43291	.	.	.	NF-YC4	nuclear factor Y, subunit C4	core histone H2A/H2B/H3/H4, putative, expressed
Sevir.2G089366	.	1.93513	2.09909	.	1.9032	2.11936	.	.	.			expressed protein
Sevir.2G089432	.	.	1.24998	.	1.03025	1.32028	.	.	.		Protein of unknown function (DUF594)	expressed protein
Sevir.2G090800	-4.63637	-4.09601	-2.19352	-2.92776	-1.63119	.	.	.	-2.59519		RING/U-box superfamily protein	zinc finger protein, putative, expressed
Sevir.2G091000	1.41542	1.21185	1.40866	1.05007	1.11071	.	.	.	.		Protein kinase superfamily protein	ABC1 family domain containing protein, putative, expressed
Sevir.2G091200	.	.	.	.	1.36552	1.52729	.	.	.		Ribosomal protein L7Ae/L30e/S12e/Gadd45 family protein	ribosomal protein L7Ae, putative, expressed
Sevir.2G091250	.	.	.	-1.42531	.	.	.	.	.
Sevir.2G091300	.	1.38494	1.98029	.	1.37358	2.01391	.	.	.		Excinuclease ABC, C subunit, N-terminal	GIY-YIG catalytic domain containing protein, putative, expressed
Sevir.2G091500	.	1.2008	1.25311	1.08666	1.05739	1.06249	.	.	.			expressed protein
Sevir.2G092300	.	.	.	.	.	1.53526	.	.	.		Protein of unknown function (DUF567)	DUF567 domain containing protein, putative, expressed
Sevir.2G092600	.	.	.	2.86398	.	3.08745	.	.	.		Protein of unknown function (DUF567)	DUF567 domain containing protein, putative, expressed
Sevir.2G092700	.	-1.04851	-1.02659	.	-1.15733	-1.1052	.	.	.	ANT1	aromatic and neutral transporter 1	transmembrane amino acid transporter protein, putative, expressed
Sevir.2G092800	.	.	-1.18583	.	.	.	.	.	.	ATHMA2,HMA2	heavy metal atpase 2	cadmium/zinc-transporting ATPase, putative, expressed
Sevir.2G093200	1.76453	1.92003	.	.	2.03394	.	.	.	.	ZIP1	zinc transporter 1 precursor	metal cation transporter, putative, expressed
Sevir.2G093460	.	-1.44581	.	.	-1.47565	.	.	.	.			OsFBX136 - F-box domain containing protein, expressed
Sevir.2G093540	-1.1506	-1.31548	-1.25989	-1.37953	-1.31752	-1.39111	.	.	.		F-box/RNI-like superfamily protein	OsFBX136 - F-box domain containing protein, expressed
Sevir.2G093800	-1.75555	.	.	-1.6833	-1.15715	.	.	.	.	AP2,FL1,FLO2	Integrase-type DNA-binding superfamily protein	AP2 domain containing protein, expressed
Sevir.2G094566	.	.	-1.24745	.	.	.	.	.	.
Sevir.2G095200	-1.02471	.	.	.	.	.	.	.	.		UDP-Glycosyltransferase superfamily protein	cytokinin-N-glucosyltransferase 1, putative, expressed
Sevir.2G095240	1.07838	1.69913	1.43531	1.21654	1.6821	1.44713	.	.	.			expressed protein
Sevir.2G095850	.	.	1.3391	.	.	.	.	.	.
Sevir.2G095950	.	-1.01254	.	-1.5688	.	-1.53575	.	.	.
Sevir.2G096675	-1.07732	-1.19892	-1.06046	-1.08109	-1.21918	-1.1431	.	.	.	EMB1135	RING/FYVE/PHD zinc finger superfamily protein	TNP1, putative, expressed
Sevir.2G097000	-1.05887	.	-1.02802	.	.	.	.	.	.	ATSRG1,SRG1	senescence-related gene 1	flavonol synthase/flavanone 3-hydroxylase, putative, expressed
Sevir.2G097500	.	.	.	.	.	1.20863	.	.	.	TIM10	Tim10/DDP family zinc finger protein	mitochondrial import inner membrane translocase subunit Tim, putative, expressed
Sevir.2G097650	.	-1.22601	.	.	.	.	.	-1.00411	.
Sevir.2G097800	-1.22341	-1.49318	-1.14787	-1.30313	-1.66334	-1.42755	.	.	.		Protein of unknown function (DUF300)	domain of unknown function domain containing protein, expressed
Sevir.2G097900	.	.	.	.	.	1.41255	.	.	.		Pentatricopeptide repeat (PPR) superfamily protein	pentatricopeptide, putative, expressed
Sevir.2G098400	-3.91696	-3.62562	-3.40231	-3.6437	-3.92538	-3.68062	.	.	.		Cytidine/deoxycytidylate deaminase family protein	tRNA-specific adenosine deaminase, putative, expressed
Sevir.2G098500	-5.13731	-5.11139	-4.10051	-4.60429	-5.28349	-5.36001	.	.	1.2412
Sevir.2G099000	-1.076	-1.30517	-1.04339	-1.15272	-1.34166	-1.29163	.	.	.		Protein of unknown function (DUF789)	expressed protein
Sevir.2G099600	-1.34244	.	.	-1.23256	.	.	.	.	.		S-adenosyl-L-methionine-dependent methyltransferases superfamily protein	methyltransferase, putative, expressed
Sevir.2G100300	.	.	-1.04161	-1.10579	-1.22382	-1.03114	.	.	.	ATFD3,FD3	ferredoxin 3	2Fe-2S iron-sulfur cluster binding domain containing protein, expressed
Sevir.2G100500	-1.61412	-1.15349	.	-1.47258	.	.	.	.	.		Leucine-rich repeat transmembrane protein kinase	SHR5-receptor-like kinase, putative, expressed
Sevir.2G100801	.	.	.	.	.	.	.	.	-1.04943		Late embryogenesis abundant (LEA) hydroxyproline-rich glycoprotein family	harpin-induced protein 1 domain containing protein, expressed
Sevir.2G101000	.	1.03394	.	.	.	.	.	.	.	ATNHL10,NHL10,YLS9	Late embryogenesis abundant (LEA) hydroxyproline-rich glycoprotein family	harpin-induced protein 1 domain containing protein, expressed
Sevir.2G101750	.	.	.	.	.	-1.02197	.	.	.	ATATH12,ATH12	ABC2 homolog 12	ABC transmembrane transporter domain containing protein, expressed
Sevir.2G102400	1.97644	1.43827	1.02847	1.80907	1.28055	.	.	.	.	CESA6,E112,IXR2,PRC1	cellulose synthase 6	CESA6 - cellulose synthase, expressed
Sevir.2G102600	.	-1.13231	-1.75162	.	-1.03957	-1.63186	.	.	.
Sevir.2G103000	.	.	.	.	.	.	.	.	-1.3475	ATNRAMP1,NRAMP1,PMIT1	natural resistance-associated macrophage protein 1	metal transporter Nramp6, putative, expressed
Sevir.2G103300	-1.34142	-1.32335	-1.33492	-1.70632	-1.51796	-1.30198	.	.	.		BTB/POZ domain-containing protein	C2-BTB1 - Bric-a-Brac, Tramtrack, Broad Complex BTB domain with C2 subfamily conserved sequence, expressed
Sevir.2G103700	.	.	.	.	1.32913	.	.	.	.	ATTCP24,TCP24	TEOSINTE BRANCHED 1, cycloidea, and PCF family 24	transposon protein, putative, unclassified, expressed
Sevir.2G104600	.	.	.	-1.11957	-1.04954	.	.	.	.		F-box and associated interaction domains-containing protein	OsFBX230 - F-box domain containing protein, expressed
Sevir.2G106000	.	.	.	.	1.10075	1.26925	.	.	.	ATPHB2,PHB2	prohibitin 2	mitochondrial prohibitin complex protein 2, putative, expressed
Sevir.2G106200	.	-1.20799	-1.30066	-1.65808	.	-1.90152	.	.	.
Sevir.2G106800	.	-2.17012	.	-1.56498	-1.36096	.	.	.	.
Sevir.2G107300	-3.86776	-4.3569	-5.79612	-3.14596	-2.49865	-1.52908	.	.	.		S-locus lectin protein kinase family protein	cysteine-rich receptor-like protein kinase 28 precursor, putative, expressed
Sevir.2G107400	.	.	-1.0523	.	.	-1.17134	.	.	.	ATRAB-A2A,ATRAB11C,ATRABA2A,RAB-A2A,RAB11c	RAB GTPase 11C	ras-related protein, putative, expressed
Sevir.2G107700	1.16812	.	.	.	.	.	.	.	.	ATGDI2,GDI2	RAB GDP dissociation inhibitor 2	rab GDP dissociation inhibitor alpha, putative, expressed
Sevir.2G108600	1.32343	1.33228	.	1.65835	1.42679	.	.	.	.		UDP-Glycosyltransferase superfamily protein	glucosyltransferase, putative, expressed
Sevir.2G109400	2.48146	2.61364	1.52671	2.4012	2.68857	2.38647	.	.	.		B12D protein	B12D protein, putative, expressed
Sevir.2G109701	.	.	.	.	2.29218	2.9755	.	-2.03731	-1.77386		UDP-Glycosyltransferase superfamily protein	glucosyltransferase, putative, expressed
Sevir.2G110000	-1.65254	-1.40329	-3.17685	.	.	.	.	-1.75734	-3.2079		CAP (Cysteine-rich secretory proteins, Antigen 5, and Pathogenesis-related 1 protein) superfamily protein	SCP-like extracellular protein, expressed
Sevir.2G110200	-1.05771	-1.20585	-1.35816	-1.27168	-1.3155	-1.49759	.	.	.		RING/U-box superfamily protein	zinc finger, RING-type, putative, expressed
Sevir.2G111200	.	.	.	-1.26717	.	.	.	.	.
Sevir.2G112300	.	.	-1.17879	.	.	.	.	.	.	DIR1	Bifunctional inhibitor/lipid-transfer protein/seed storage 2S albumin superfamily protein	LTPL42 - Protease inhibitor/seed storage/LTP family protein precursor, expressed
Sevir.2G112500	2.08582	1.25499	1.43303	1.84574	1.31125	.	.	.	.	ABCG11,ATWBC11,COF1,DSO,WBC11	white-brown complex homolog protein 11	white-brown complex homolog protein 11, putative, expressed
Sevir.2G112600	.	.	.	1.50379	.	.	.	.	.	DIR1	Bifunctional inhibitor/lipid-transfer protein/seed storage 2S albumin superfamily protein	LTPL40 - Protease inhibitor/seed storage/LTP family protein precursor, expressed
Sevir.2G112900	-1.75738	-3.46624	-4.47534	-1.46338	-3.773	-5.71242	.	.	.	DIR1	Bifunctional inhibitor/lipid-transfer protein/seed storage 2S albumin superfamily protein	LTPL40 - Protease inhibitor/seed storage/LTP family protein precursor, expressed
Sevir.2G113000	.	1.12117	1.12477	.	1.10147	1.10195	.	.	.		Tic22-like family protein	tic22-like family domain containing protein, expressed
Sevir.2G113300	.	.	.	-1.07121	.	.	.	.	.
Sevir.2G113600	-2.75524	-2.23667	-2.54514	-2.27108	-2.28954	-1.52927	.	.	-1.02923
Sevir.2G113750	.	.	-1.42492	.	.	-1.42831	.	.	.
Sevir.2G114700	.	1.06958	.	.	1.23886	.	.	.	.	FATB	fatty acyl-ACP thioesterases B	myristoyl-acyl carrier protein thioesterase, chloroplast precursor, putative, expressed
Sevir.2G115500	.	.	-1.48372	.	.	.	.	.	.	ATSBT5.2	Subtilisin-like serine endopeptidase family protein	subtilisin-like protease, putative, expressed
Sevir.2G115600	.	1.13271	2.1166	.	.	1.69352	.	.	.	PGR5-LIKE A	PGR5-LIKE A	expressed protein
Sevir.2G116200	.	.	-1.21165	.	-1.1411	.	.	.	.		Uncharacterised protein family (UPF0497)	membrane associated DUF588 domain containing protein, putative, expressed
Sevir.2G117800	.	1.07564	.	.	1.35572	1.53053	.	.	.		Ribosomal protein L2 family	60S ribosomal protein L8, putative, expressed
Sevir.2G117866	.	.	.	2.28114	.	.	.	.	.
Sevir.2G118600	3.14748	2.03151	1.16919	2.9777	2.18758	1.06153	.	.	.		UDP-Glycosyltransferase superfamily protein	starch synthase, putative, expressed
Sevir.2G119400	.	-1.02121	.	.	-1.04845	.	.	.	.		Galactosyl transferase GMA12/MNN10 family protein	expressed protein
Sevir.2G120400	.	.	.	.	.	-1.05028	.	.	.		Protein of unknown function (DUF1644)	expressed protein
Sevir.2G121100	-1.50166	-1.61196	.	-1.75202	-2.42572	-3.20284	.	.	.		AWPM-19-like family protein	AWPM-19-like membrane family protein, putative, expressed
Sevir.2G121150	-1.10721	-1.57335	.	-2.07275	-1.65793	-1.24277	.	.	.			hAT dimerisation domain-containing protein, putative
Sevir.2G121400	-1.3535	.	-1.25665	-1.32077	.	.	.	.	.
Sevir.2G121500	3.49438	.	.	.	.	.	.	.	.
Sevir.2G121600	1.04411	.	.	.	.	.	.	.	.	CESA6,E112,IXR2,PRC1	cellulose synthase 6	CESA3 - cellulose synthase, expressed
Sevir.2G122000	-1.227	.	.	.	.	.	.	.	.		nodulin MtN21 /EamA-like transporter family protein	integral membrane protein DUF6 containing protein, expressed
Sevir.2G122350	4.44922	2.66643	2.14174	4.0448	2.32964	1.47262	.	.	.		Major facilitator superfamily protein	integral membrane transporter family protein, putative, expressed
Sevir.2G122600	.	.	1.19594	.	.	1.07821	.	.	.		Protein kinase superfamily protein	protein kinase, putative, expressed
Sevir.2G122900	-1.04717	-1.27338	-2.04261	.	.	.	.	-1.31893	-1.80733		S-adenosyl-L-methionine-dependent methyltransferases superfamily protein	SAM dependent carboxyl methyltransferase, putative, expressed
Sevir.2G123300	.	1.075	1.23936	.	1.0736	1.37158	.	.	.	PSAE-2	photosystem I subunit E-2	photosystem I reaction center subunit IV A, chloroplast precursor, putative, expressed
Sevir.2G123600	.	.	-1.24102	.	-1.08376	-1.35914	.	.	.		Ankyrin repeat family protein	ankyrin repeat domain containing protein, expressed
Sevir.2G123700	.	-1.16708	.	.	.	.	.	.	.
Sevir.2G123750	-1.7706	.	.	-1.65834	.	.	.	.	-1.07881
Sevir.2G124000	-1.98459	-1.47147	-1.02426	-2.1175	-1.55416	-1.3585	.	.	.	YUC9	YUCCA 9	flavin monooxygenase, putative, expressed
Sevir.2G124100	.	.	1.53124	.	.	1.10234	.	.	.		Pyridoxal phosphate (PLP)-dependent transferases superfamily protein	decarboxylase, putative, expressed
Sevir.2G124300	.	.	-1.21575	.	.	.	.	.	.		Proteinase inhibitor, propeptide	subtilisin N-terminal Region family protein, expressed
Sevir.2G124400	-1.76895	-1.85913	-1.862	-1.81886	-2.06677	-2.24099	.	.	.		TLD-domain containing nucleolar protein	expressed protein
Sevir.2G124500	.	.	.	.	.	-1.06335	.	.	.	SCPL19,SNG2	serine carboxypeptidase-like 19	OsSCP56 - Putative Serine Carboxypeptidase homologue, expressed
Sevir.2G124600	-1.22255	.	.	-1.39337	.	.	.	.	.	SCPL19,SNG2	serine carboxypeptidase-like 19	OsSCP56 - Putative Serine Carboxypeptidase homologue, expressed
Sevir.2G125500	1.3728	.	.	.	.	.	.	.	.
Sevir.2G125900	.	.	.	1.54325	.	1.66392	.	-1.00877	-2.44455	ATGLTP1,GLTP1	glycolipid transfer protein 1	GLTP domain containing protein, putative, expressed
Sevir.2G126500	.	.	.	-1.00993	.	.	.	.	.		Protein of unknown function (DUF3317)	expressed protein
Sevir.2G127000	.	.	.	.	1.04826	.	.	.	.	AGAL1,AtAGAL1	alpha-galactosidase 1	alpha-galactosidase precursor, putative, expressed
Sevir.2G127600	1.43338	1.40578	1.35194	1.23182	1.73124	2.4422	.	.	-1.10335	ATEXPB4,ATHEXP BETA 1.1,EXPB4	expansin B4	expansin precursor, putative, expressed
Sevir.2G127700	1.02499	1.06202	.	.	1.50409	1.92188	.	.	.	ATEXPB2,ATHEXP BETA 1.4,EXPB2	expansin B2	expansin precursor, putative, expressed
Sevir.2G128200	-1.94757	-2.20383	-2.73585	-1.16054	-2.07967	-1.89465	.	.	.	PIP2;2,PIP2B	plasma membrane intrinsic protein 2	aquaporin protein, putative, expressed
Sevir.2G128300	.	.	-2.0745	.	.	-1.01057	.	.	-1.07701	PIP2;2,PIP2B	plasma membrane intrinsic protein 2	aquaporin protein, putative, expressed
Sevir.2G130200	-1.52796	-1.84039	-1.60794	-1.69249	-1.88094	-1.83629	.	.	.			atuA, putative, expressed
Sevir.2G130800	.	.	-1.01914	.	.	-1.09854	.	.	.		Regulator of chromosome condensation (RCC1) family protein	Regulator of chromosome condensation domain containing protein, expressed
Sevir.2G131100	.	.	.	.	.	-1.05629	.	.	.		alpha/beta-Hydrolases superfamily protein	lecithin:cholesterol acyltransferase, putative, expressed
Sevir.2G132200	.	-1.05242	.	.	.	.	.	.	.			expressed protein
Sevir.2G132300	1.87003	1.49415	1.04848	1.66864	1.41708	.	.	.	.		Protein of unknown function (DUF1218)	fiber protein Fb34, putative, expressed
Sevir.2G132400	-1.13893	.	.	.	.	.	.	.	.		Thioesterase superfamily protein	thioesterase family protein, putative, expressed
Sevir.2G132750	.	.	9.98238	.	.	.	.	.	9.82472
Sevir.2G132800	.	-1.23383	.	.	-1.22872	-1.10547	.	.	.	ATNAP8,NAP8	non-intrinsic ABC protein 8	ABC transporter, ATP-binding protein, putative, expressed
Sevir.2G132900	-1.01927	-1.35871	-1.0335	-1.1071	.	.	.	.	.		Bifunctional inhibitor/lipid-transfer protein/seed storage 2S albumin superfamily protein	LTPL63 - Protease inhibitor/seed storage/LTP family protein precursor, putative, expressed
Sevir.2G133400	.	.	.	.	.	-1.65618	.	.	.		Undecaprenyl pyrophosphate synthetase family protein	dehydrodolichyl diphosphate synthase, putative, expressed
Sevir.2G134400	.	.	.	.	.	1.23042	.	.	.	EMB3007	TCP-1/cpn60 chaperonin family protein	T-complex protein, putative, expressed
Sevir.2G134450	.	-1.79021	.	-1.50562	-1.80698	-1.48132	.	.	.
Sevir.2G135400	.	.	.	.	1.12681	1.27423	.	.	.			expressed protein
Sevir.2G135500	.	1.05549	1.27678	.	1.06488	1.46839	.	.	.	ATRBP31,ATRBP33,CP31,RBP31	31-kDa RNA binding protein	RNA recognition motif containing protein, putative, expressed
Sevir.2G135600	1.01235	.	.	1.38017	.	.	.	.	.	RGLG1	RING domain ligase1	copine, putative, expressed
Sevir.2G136000	.	1.84859	2.4018	.	1.69357	2.35075	.	.	.		Tetratricopeptide repeat (TPR)-like superfamily protein	expressed protein
Sevir.2G136500	.	-1.44712	-1.42597	.	-1.08008	-1.10049	.	.	.		NAD(P)-binding Rossmann-fold superfamily protein	NAD dependent epimerase/dehydratase family protein, putative, expressed
Sevir.2G137000	1.86716	1.67675	1.23684	1.77523	1.3516	1.23588	.	.	.	ADT6	arogenate dehydratase 6	prephenate dehydratase domain containing protein, expressed
Sevir.2G137300	1.28526	1.27591	.	1.19726	.	.	.	.	.		Plant protein of unknown function (DUF868)	expressed protein
Sevir.2G137901	-1.69295	.	.	-1.74822	.	.	.	.	.
Sevir.2G138000	1.43683	1.22001	.	1.2248	.	.	.	.	.	ATMDAR1,MDAR1	monodehydroascorbate reductase 1	monodehydroascorbate reductase, putative, expressed
Sevir.2G138201	1.12114	.	.	.	.	.	.	.	.	AHP5	histidine-containing phosphotransfer factor 5	histidine-containing phosphotransfer protein, putative, expressed
Sevir.2G138500	.	.	.	.	.	1.07501	.	.	-1.17201		GDSL-like Lipase/Acylhydrolase superfamily protein	GDSL-like lipase/acylhydrolase, putative, expressed
Sevir.2G139100	.	.	.	.	1.48128	1.54341	.	.	.		Ubiquitin supergroup;Ribosomal protein L40e	ubiquitin fusion protein, putative, expressed
Sevir.2G139600	.	1.01368	.	.	1.24546	1.31899	.	.	.		copper ion binding	expressed protein
Sevir.2G139700	3.61351	2.5458	2.16158	3.56526	2.49995	1.84579	.	.	.	ATCLH1,ATHCOR1,CLH1,CORI1	chlorophyllase 1	chlorophyllase-2, chloroplast precursor, putative, expressed
Sevir.2G140800	.	.	.	.	.	.	.	-2.04594	.
Sevir.2G142050	.	.	.	.	.	-1.0401	.	.	1.17328
Sevir.2G142300	1.66647	2.27052	2.33225	1.58168	2.2825	2.39044	.	.	.		lactate/malate dehydrogenase family protein	lactate/malate dehydrogenase, putative, expressed
Sevir.2G142700	.	.	-2.04386	.	-1.21426	.	.	.	.	AHL20	AT-hook motif nuclear-localized protein 20	DNA binding protein, putative, expressed
Sevir.2G142950	.	-2.36021	-1.84349	-1.31372	-2.16993	-1.4106	.	.	.
Sevir.2G143100	.	1.43813	.	.	2.0064	2.04412	.	.	-1.09476	ROC2	rotamase cyclophilin 2	peptidyl-prolyl cis-trans isomerase, putative, expressed
Sevir.2G143500	.	.	1.32636	.	1.38912	.	.	-1.05927	.
Sevir.2G144700	.	.	-1.04049	-1.36377	-1.11128	.	.	.	.			expressed protein
Sevir.2G144901	-4.59221	-2.8384	-2.14411	-3.36903	-3.33035	-1.82723	.	.	.
Sevir.2G145000	1.56828	.	.	1.73463	.	.	.	.	.	UCC1	uclacyanin 1	plastocyanin-like domain containing protein, putative, expressed
Sevir.2G145500	-1.01872	.	.	-1.52736	-1.15203	.	.	.	.	ATLIP1,LIP1	lipase 1	triacylglycerol lipase 1 precursor, putative, expressed
Sevir.2G145800	.	.	1.50404	1.68574	1.72371	.	.	.	.	CXIP4	CAX interacting protein 4	CAX-interacting protein 4, putative, expressed
Sevir.2G146300	.	1.35875	1.26971	.	.	.	.	.	.	CYP76C3	cytochrome P450, family 76, subfamily C, polypeptide 3	cytochrome P450, putative, expressed
Sevir.2G146600	1.55231	.	.	1.57968	.	.	.	.	.	ATMYB44,ATMYBR1,MYB44,MYBR1	myb domain protein r1	MYB family transcription factor, putative, expressed
Sevir.2G147000	-2.66395	-2.77257	-2.42191	-2.71792	-2.46787	-2.42887	.	.	.
Sevir.2G147100	.	-1.05477	-1.57874	.	-1.18193	.	.	.	.			expressed protein
Sevir.2G148200	-2.09298	-1.89776	-1.94745	-1.93837	-2.2744	-1.61285	.	.	.		Cyclase family protein	cyclase family protein, putative, expressed
Sevir.2G148300	.	.	.	.	1.1876	1.26853	.	.	.	ATPRMT3,PRMT3	protein arginine methyltransferase 3	ZOS7-13 - C2H2 zinc finger protein, expressed
Sevir.2G148500	.	.	.	-1.05765	-1.13457	-1.72282	.	.	.
Sevir.2G148800	.	.	.	.	1.03485	1.26126	.	.	.		Protein of unknown function (DUF3223)	DCL, chloroplast precursor, putative, expressed
Sevir.2G149100	1.15168	.	.	1.00802	.	.	.	.	.	5PTASE2,AT5PTASE2,IP5PII	myo-inositol polyphosphate 5-phosphatase 2	expressed protein
Sevir.2G150100	-1.10838	-1.1703	.	-1.1408	.	-1.02561	.	.	.		Nucleolar histone methyltransferase-related protein	expressed protein
Sevir.2G151300	1.53063	1.34448	1.51236	1.43301	1.29452	1.19109	.	.	.	CDCP2,LEJ2	Cystathionine beta-synthase (CBS) family protein	CBS domain containing membrane protein, putative, expressed
Sevir.2G151400	-5.11379	-4.04181	-4.19026	-2.57667	-4.00183	-5.07367	.	.	.
Sevir.2G152000	1.61183	1.35689	.	1.43827	.	.	.	.	.	CYP71B34	cytochrome P450, family 71, subfamily B, polypeptide 34	cytochrome P450, putative, expressed
Sevir.2G152300	.	.	5.0986	.	.	4.83028	.	.	.	CYP71B11	ytochrome p450, family 71, subfamily B, polypeptide 11	cytochrome P450, putative, expressed
Sevir.2G153200	-2.07107	-1.56767	-3.48035	.	-2.20852	.	.	.	.
Sevir.2G153250	-1.62688	-1.49714	-1.24163	.	-1.24891	.	.	.	.			glucose-6-phosphate 1-dehydrogenase, chloroplast precursor, putative, expressed
Sevir.2G153600	.	.	1.56743	.	.	1.27848	.	.	.	CRCK3	calmodulin-binding receptor-like cytoplasmic kinase 3	wall-associated receptor kinase-like 20 precursor, putative, expressed
Sevir.2G153700	-2.2186	.	1.02831	-1.90391	.	.	.	.	.			expressed protein
Sevir.2G154001	.	.	1.18985	.	1.18968	.	.	.	.
Sevir.2G154300	-2.20863	-1.04792	.	-2.38388	-1.30747	.	.	.	.		P-loop containing nucleoside triphosphate hydrolases superfamily protein	DNA-binding protein, putative, expressed
Sevir.2G154700	1.7145	.	.	.	.	.	.	.	.	FIB	fibrillin	PAP fibrillin family domain containing protein, expressed
Sevir.2G155400	-1.02974	-1.05735	-1.3746	-1.0027	-1.10081	-1.01025	.	.	.		ankyrin repeat family protein	expressed protein
Sevir.2G155700	-1.0066	.	-1.32217	.	.	.	.	.	-1.4001			pathogenesis-related Bet v I family protein, putative, expressed
Sevir.2G155800	.	.	.	.	1.12347	1.13438	.	.	-1.56277	PYL11,RCAR5	PYR1-like 11	pathogenesis-related Bet v I family protein, putative, expressed
Sevir.2G155900	.	.	.	.	1.2924	1.42287	.	.	.		Ribosomal protein S19e family protein	40S ribosomal protein S19, putative, expressed
Sevir.2G156400	1.42145	.	.	1.27744	.	.	.	.	.		Sec14p-like phosphatidylinositol transfer family protein	CRAL/TRIO domain containing protein, expressed
Sevir.2G156900	.	.	.	.	.	-1.13849	.	.	.	LACS8	AMP-dependent synthetase and ligase family protein	acyl-CoA synthetase protein, putative, expressed
Sevir.2G157100	.	.	.	1.34587	.	.	.	.	.		Aldolase-type TIM barrel family protein	indole-3-glycerol phosphate synthase, chloroplast precursor, putative, expressed
Sevir.2G157400	.	.	.	2.29351	.	.	.	.	.	ABCG40,ATABCG40,ATPDR12,PDR12	pleiotropic drug resistance 12	pleiotropic drug resistance protein, putative, expressed
Sevir.2G158500	1.08922	.	.	1.72524	1.13658	1.01359	.	.	.	ATAZG2,AZG2	Xanthine/uracil permease family protein	permease domain containing protein, putative, expressed
Sevir.2G158900	1.62555	1.46512	1.7178	1.54713	1.34382	1.40021	.	.	.		Protein kinase superfamily protein	ELMO/CED-12 family protein, putative, expressed
Sevir.2G159518	-8.39562	-8.43696	-8.39312	.	-8.41734	.	-9.33465	.	.
Sevir.2G159700	.	.	.	.	.	.	.	.	-1.60336		Galactose oxidase/kelch repeat superfamily protein	kelch repeat protein, putative, expressed
Sevir.2G159800	.	-1.0023	-1.11756	.	-1.22786	-1.30322	.	.	.		FRIGIDA-like protein	frigida, putative, expressed
Sevir.2G159900	2.04804	2.44487	1.5918	1.99541	2.10447	1.90742	.	.	.	FLA2	FASCICLIN-like arabinogalactan 2	fasciclin-like arabinogalactan protein 8 precursor, putative, expressed
Sevir.2G160700	-3.20079	-2.83901	-2.72146	-2.97706	-2.32913	-2.54188	.	.	.		RING/U-box superfamily protein	zinc finger, C3HC4 type domain containing protein, expressed
Sevir.2G161700	.	.	.	-1.07333	-1.8859	-1.28133	.	.	.			OsFBX309 - F-box domain containing protein, expressed
Sevir.2G162600	1.34978	1.18577	.	1.62364	1.33984	.	.	.	.		Phototropic-responsive NPH3 family protein	BTBN18 - Bric-a-Brac, Tramtrack, Broad Complex BTB domain with non-phototropic hypocotyl 3 NPH3 domain, expressed
Sevir.2G163700	2.78043	2.36365	2.70352	2.92533	2.02484	2.43682	.	.	.		Heavy metal transport/detoxification superfamily protein	heavy metal transport/detoxification protein, putative, expressed
Sevir.2G163800	1.02448	.	.	.	.	.	.	.	.		O-Glycosyl hydrolases family 17 protein	glucan endo-1,3-beta-glucosidase precursor, putative, expressed
Sevir.2G163900	-2.02907	-2.72478	-1.96354	-1.31931	-1.77845	-1.68554	.	.	.
Sevir.2G164100	-1.76233	.	.	-1.23683	-1.12368	-1.19426	.	.	.			expressed protein
Sevir.2G164400	1.25933	1.78035	1.69198	1.45787	2.03652	2.05593	.	.	.		GDSL-like Lipase/Acylhydrolase superfamily protein	GDSL-like lipase/acylhydrolase, putative, expressed
Sevir.2G164933	-2.36597	-2.42309	-1.08129	-1.3271	-1.54047	-2.06667	.	.	.
Sevir.2G164966	-3.7524	-5.12274	-1.88826	-4.12762	-2.89748	-4.0779	.	.	.
Sevir.2G164999	-3.92621	-5.64551	-6.84468	-3.21796	-5.60582	-4.42044	.	.	.
Sevir.2G165032	-3.77288	-3.85904	-1.97901	-2.76391	-3.3002	-3.35167	.	.	.
Sevir.2G165065	-2.91866	-3.072	-2.62015	-2.48564	-2.56659	-2.9752	.	.	.
Sevir.2G165100	-1.02157	-1.45529	.	-1.07455	-1.23242	-1.25961	.	.	.	ATNHX6,NHX6	Na+/H+ antiporter 6	transporter, monovalent cation:proton antiporter-2 family, putative, expressed
Sevir.2G165333	-1.69555	-1.41487	-1.06917	-1.49258	-1.25857	-1.08101	.	.	.	ATREC8,DIF1,REC8,SYN1	Rad21/Rec8-like family protein	Rad21 / Rec8 like protein, putative, expressed
Sevir.2G165465	1.2245	1.27432	1.23525	1.6164	1.55509	1.59098	.	.	.
Sevir.2G166000	.	.	1.02281	.	.	1.02986	.	.	.			expressed protein
Sevir.2G166100	.	-1.19949	-1.03194	.	-1.17349	-1.09082	.	.	.	PPX-2,PPX2	protein phosphatase X 2	Ser/Thr protein phosphatase family protein, putative, expressed
Sevir.2G166400	.	.	-1.09923	.	.	.	.	.	.		ankyrin repeat family protein	ankyrin, putative, expressed
Sevir.2G167200	.	.	-1.03123	.	.	.	.	.	.	ATRABA4C,RABA4C,SMG1	RAB GTPase homolog A4C	ras-related protein, putative, expressed
Sevir.2G167600	-1.06877	.	.	.	.	.	.	.	.	bZIP65,TGA10	bZIP transcription factor family protein	transcription factor, putative, expressed
Sevir.2G168000	.	1.08416	1.00182	.	.	1.13711	.	.	.		RNA-binding (RRM/RBD/RNP motifs) family protein	RNA recognition motif containing protein, putative, expressed
Sevir.2G168100	.	1.50876	1.80773	.	1.55869	1.96686	.	.	.		Rhodanese/Cell cycle control phosphatase superfamily protein	rhodanese-like, putative, expressed
Sevir.2G168700	.	1.12331	.	1.49714	.	.	.	.	.	AGAL2,AtAGAL2	alpha-galactosidase 2	alpha-galactosidase precursor, putative, expressed
Sevir.2G168901	.	-1.23642	.	.	-1.06363	-1.03142	.	.	.
Sevir.2G169000	2.45218	2.13454	1.53895	2.35204	1.98994	1.42414	.	.	.	FIB	fibrillin	PAP fibrillin family domain containing protein, expressed
Sevir.2G169800	1.38384	2.49528	1.98942	1.99345	2.07615	2.03109	.	.	.		GDSL-like Lipase/Acylhydrolase superfamily protein	GDSL-like lipase/acylhydrolase, putative, expressed
Sevir.2G170300	.	.	.	.	.	1.15602	.	.	.		FKBP-like peptidyl-prolyl cis-trans isomerase family protein	peptidyl-prolyl cis-trans isomerase, FKBP-type, putative, expressed
Sevir.2G170400	.	1.74585	2.24794	.	1.80487	2.21411	.	.	.	AK-HSDH,AK-HSDH II	aspartate kinase-homoserine dehydrogenase ii	bifunctional aspartokinase/homoserine dehydrogenase, chloroplast precursor, putative, expressed
Sevir.2G171300	.	-1.63676	-1.36826	.	-1.72951	-1.63844	.	.	.		Transducin family protein / WD-40 repeat family protein	WD domain, G-beta repeat domain containing protein, expressed
Sevir.2G171333	-1.06607	-1.93954	-1.16183	.	-2.17212	-1.54967	.	.	.
Sevir.2G172200	.	.	.	-1.0151	.	.	.	.	.		ARM repeat superfamily protein	expressed protein
Sevir.2G172350	-1.64853	-1.39741	-1.25	.	.	.	.	.	.
Sevir.2G172500	.	.	.	.	1.01231	.	.	.	.			expressed protein
Sevir.2G172600	.	.	.	4.26471	4.47801	.	.	-2.93025	.			expressed protein
Sevir.2G172966	.	.	.	1.48471	.	.	.	.	.
Sevir.2G173500	-1.10673	-1.00916	-1.01606	-1.23032	.	.	.	.	.		LRR and NB-ARC domains-containing disease resistance protein	NBS-LRR disease resistance protein, putative, expressed
Sevir.2G173600	.	-1.40214	-1.15339	-2.6688	-1.5474	.	.	.	.
Sevir.2G173700	-1.40858	-1.0784	-1.37954	-1.76852	-1.15965	.	.	.	.			expressed protein
Sevir.2G174200	-2.23775	-1.48002	-2.52457	-1.42775	.	.	.	.	-2.11223	DVL4,RTFL17	ROTUNDIFOLIA like 17	expressed protein
Sevir.2G174400	.	.	1.811	.	.	.	.	.	.
Sevir.2G174500	.	.	-2.50649	.	.	.	.	.	-2.95091	DVL5,RTFL15	ROTUNDIFOLIA like 15	expressed protein
Sevir.2G174600	.	-2.1377	.	.	-1.10375	-1.34592	.	.	.	DVL4,RTFL17	ROTUNDIFOLIA like 17	expressed protein
Sevir.2G174701	.	.	.	.	.	1.18932	.	.	-1.1275	DVL8,RTFL7	ROTUNDIFOLIA like 7	expressed protein
Sevir.2G174866	.	.	9.02553	.	.	.	.	.	.
Sevir.2G174900	-1.70255	.	.	-1.55641	.	.	.	.	.	CRR3	chlororespiratory reduction 3	expressed protein
Sevir.2G175400	.	1.48719	1.29196	.	1.54447	1.38922	.	.	.		TPX2 (targeting protein for Xklp2) protein family	microtubule-associated protein, putative, expressed
Sevir.2G176100	-2.31414	-1.13636	.	-2.00268	.	.	.	.	.
Sevir.2G176325	.	.	.	.	-9.48483	-9.44399	.	.	.
Sevir.2G177000	-1.04332	.	.	.	.	.	.	.	.			expressed protein
Sevir.2G177200	.	-1.41462	-1.31145	-1.64061	-1.44528	-1.16197	.	.	.
Sevir.2G177300	1.61021	1.51084	.	.	.	.	.	.	.		Tetratricopeptide repeat (TPR)-like superfamily protein	LTPL4 - Protease inhibitor/seed storage/LTP family protein precursor, expressed
Sevir.2G177700	2.83739	1.98881	1.80324	2.50595	1.70502	.	.	.	.		Integrase-type DNA-binding superfamily protein	AP2 domain containing protein, expressed
Sevir.2G177750	2.25814	.	.	2.19084	.	.	.	.	.			AP2 domain containing protein, expressed
Sevir.2G178050	-1.65645	-2.18548	.	-1.69505	-1.85957	-2.23182	.	.	1.44082
Sevir.2G178100	-1.6049	-1.17694	.	-1.56475	-1.05726	-1.29007	.	.	.
Sevir.2G180500	-2.34317	-2.11587	-2.4473	-2.0535	-2.11305	-1.54498	.	.	.
Sevir.2G180600	-3.70993	-3.25151	-2.94325	-3.16707	-3.45663	-2.54471	.	.	.	ATCCD1,ATNCED1,CCD1,NCED1	carotenoid cleavage dioxygenase 1	carotenoid cleavage dioxygenase, putative, expressed
Sevir.2G180700	-2.35645	-2.13667	-1.80759	-1.83169	-1.62613	-1.31012	.	.	.		Iron-sulphur cluster biosynthesis family protein	IscA-like iron-sulfur assembly protein, mitochondrial precursor, putative, expressed
Sevir.2G180900	-1.04194	.	.	-1.08288	.	.	.	.	.		Xanthine/uracil permease family protein	nucleobase-ascorbate transporter, putative, expressed
Sevir.2G181300	-2.72902	-3.57447	-3.76902	-2.76381	-3.48118	-4.01777	.	.	.		B-box type zinc finger protein with CCT domain	CCT/B-box zinc finger protein, putative, expressed
Sevir.2G182400	.	.	.	.	.	.	.	1.67265	.	CYP89A6	cytochrome P450, family 87, subfamily A, polypeptide 6	transposon protein, putative, unclassified, expressed
Sevir.2G183300	-1.66156	.	.	-1.30951	.	.	.	.	.	AtSTP14,STP14	sugar transporter 14	transporter family protein, putative, expressed
Sevir.2G184100	.	-1.85888	-1.86906	.	-2.22773	-2.4566	.	.	.	HAI2	highly ABA-induced PP2C gene 2	protein phosphatase 2C, putative, expressed
Sevir.2G185500	-1.29012	.	-1.26082	-1.633	-1.27174	-1.36728	.	.	.	ATGSTU28,GSTU28	glutathione S-transferase TAU 28	glutathione S-transferase, putative, expressed
Sevir.2G186400	2.08687	2.05795	1.43863	2.08617	1.68084	1.22663	.	.	.			hydroxyproline-rich glycoprotein family protein, putative, expressed
Sevir.2G186500	-1.17357	-1.03009	.	.	-1.27916	.	.	.	.
Sevir.2G186900	-1.96035	-1.94663	-1.55282	-1.51674	-1.70084	-1.89558	.	.	.	ATWRKY46,WRKY46	WRKY DNA-binding protein 46	WRKY74, expressed
Sevir.2G187000	.	.	.	-1.00792	.	.	.	.	.	ATCB5LP,B5 #5,CB5LP	cytochrome B5-like protein	cytochrome b5-like Heme/Steroid binding domain containing protein, expressed
Sevir.2G187400	1.14474	.	.	1.07239	.	.	.	.	.		NAD(P)-binding Rossmann-fold superfamily protein	NAD dependent epimerase/dehydratase family protein, putative, expressed
Sevir.2G188500	.	-2.13948	-2.90234	-1.01743	-2.20718	-2.98253	.	.	.		Sulfite exporter TauE/SafE family protein	membrane protein, putative, expressed
Sevir.2G188600	-1.58717	-1.03409	.	-1.28979	.	.	.	.	.		RING/U-box superfamily protein	RING finger protein, putative, expressed
Sevir.2G189100	-2.61517	-2.48148	-1.31801	-2.51451	-2.34577	-1.51169	.	.	.		Leucine-rich repeat transmembrane protein kinase	receptor-like protein kinase 2, putative, expressed
Sevir.2G189400	-1.5281	-1.14522	-1.13068	-1.8752	-1.47972	-1.47157	.	.	.	ATNADK-3,NADK3	NAD(H) kinase 3	NAD kinase, putative, expressed
Sevir.2G189800	-1.27152	-1.37952	-1.17287	.	-1.13149	-1.04147	.	.	.		NAD(P)-binding Rossmann-fold superfamily protein	oxidoreductase, short chain dehydrogenase/reductase family domain containing protein, expressed
Sevir.2G190200	-2.1283	-2.33664	-2.39614	-2.30978	-2.60858	-2.82327	.	.	.		Protein of unknown function (DUF810)	expressed protein
Sevir.2G190500	.	.	.	.	.	1.05875	.	.	.	HAC07,HAC7,HAG02,HAG2	histone acetyltransferase of the GNAT family 2	acetyltransferase type B catalytic subunit, putative, expressed
Sevir.2G190600	-1.69777	-1.04288	-2.52714	-1.53465	.	.	.	.	.		Leucine-rich repeat protein kinase family protein	senescence-induced receptor-like serine/threonine-protein kinase precursor, putative, expressed
Sevir.2G190900	.	1.05759	1.02063	.	1.26826	1.16864	.	.	.		Ubiquitin supergroup;Ribosomal protein L40e	ubiquitin fusion protein, putative, expressed
Sevir.2G191300	.	.	1.1868	.	1.24705	1.68663	.	.	.	ATPRMT11,ATPRMT1B,PRMT11,PRMT1B	arginine methyltransferase 11	methyltransferase, putative, expressed
Sevir.2G191400	.	.	.	.	.	1.14123	.	.	.		Putative methyltransferase family protein	AGAP009532-PA, putative, expressed
Sevir.2G191500	.	.	.	.	1.08343	.	.	.	.
Sevir.2G191700	.	.	-1.03268	.	.	.	.	.	.		Uncharacterised conserved protein UCP009193	holocarboxylase synthetase, putative, expressed
Sevir.2G192500	.	.	-1.02366	.	.	-1.08634	.	.	.		Protein kinase superfamily protein	protein kinase domain containing protein, expressed
Sevir.2G192700	-1.32946	.	.	-1.62488	.	.	.	.	.
Sevir.2G192800	.	.	.	.	.	1.0667	.	.	.	ATVDAC1,VDAC1	voltage dependent anion channel 1	isochorismate synthase 1, chloroplast precursor, putative, expressed
Sevir.2G193100	.	-1.32131	-1.05314	.	-1.459	-1.35949	.	.	.	APM1,ATAPM1	aminopeptidase M1	puromycin-sensitive aminopeptidase, putative, expressed
Sevir.2G193600	.	.	1.25531	.	1.08305	1.27232	.	.	.		CRS1 / YhbY (CRM) domain-containing protein	chloroplastic group IIA intron splicing facilitator CRS1, chloroplast precursor, putative, expressed
Sevir.2G194800	1.20562	.	.	1.45835	.	.	.	.	.		Heavy metal transport/detoxification superfamily protein	heavy metal-associated domain containing protein, expressed
Sevir.2G195100	.	-1.3232	-1.68641	.	-1.61217	-2.22849	.	.	.		Protein of unknown function (DUF581)	DUF581 domain containing protein, expressed
Sevir.2G195900	-1.12598	-1.00715	.	-1.40094	.	.	.	.	.		Haloacid dehalogenase-like hydrolase (HAD) superfamily protein	uncharacterized glycosyl hydrolase Rv2006/MT2062, putative, expressed
Sevir.2G197100	.	.	-1.25922	.	.	.	.	.	-1.50507		Major facilitator superfamily protein	transporter, putative, expressed
Sevir.2G198100	1.9846	2.18666	2.21763	1.57633	2.03619	1.92258	.	.	.		Uncharacterised protein family (UPF0041)	UPF0041 domain containing protein, putative, expressed
Sevir.2G198200	1.90236	2.04634	2.37195	2.07836	2.09608	2.34017	.	.	.		Calcium-dependent phosphotriesterase superfamily protein	SMP-30/Gluconolaconase/LRE-like region containing protein, expressed
Sevir.2G199400	.	1.05638	.	1.04429	.	.	.	.	.		Protein kinase superfamily protein	serine/threonine-protein kinase, putative, expressed
Sevir.2G199650	.	-1.34146	-1.26702	-1.32013	-1.44042	-1.32591	.	.	.
Sevir.2G199700	-1.21195	-1.06338	.	-1.3756	-1.35037	-1.26312	.	.	.			expressed protein
Sevir.2G199800	.	.	1.03557	.	.	.	.	.	.			expressed protein
Sevir.2G200100	-1.37398	-1.05432	.	-1.38275	-1.51525	.	.	.	.	ATTPS9,TPS9	trehalose-phosphatase/synthase 9	trehalose-6-phosphate synthase, putative, expressed
Sevir.2G200700	.	1.11957	.	1.17086	1.16011	1.031	.	.	.	ATHB-1,ATHB1,HAT5,HB-1,HD-ZIP-1	homeobox 1	homeobox associated leucine zipper, putative, expressed
Sevir.2G200900	-2.41516	-1.60633	.	-2.31698	-1.2742	-1.3091	.	.	.	CYP81D5	cytochrome P450, family 81, subfamily D, polypeptide 5	cytochrome P450, putative, expressed
Sevir.2G202000	.	1.05097	.	.	1.18353	1.27214	.	.	.			expressed protein
Sevir.2G202100	.	.	.	.	.	1.00516	.	.	.			expressed protein
Sevir.2G203700	-1.43338	-1.50368	.	-1.35979	-1.38254	-1.4116	.	.	.		Transcription factor jumonji (jmjC) domain-containing protein	jmjC domain containing protein, expressed
Sevir.2G204100	1.75482	1.97066	1.76075	1.65801	1.90963	1.41683	.	.	.	AtGH9B8,GH9B8	glycosyl hydrolase 9B8	endoglucanase, putative, expressed
Sevir.2G204200	.	.	1.02737	.	.	.	.	.	.		Major facilitator superfamily protein	transporter family protein, putative, expressed
Sevir.2G205200	.	1.1388	.	.	1.91189	2.38085	.	.	-2.93968	ATVIT1,VIT1	vacuolar iron transporter 1	integral membrane protein, putative, expressed
Sevir.2G205400	-3.02919	-1.54963	-1.17254	-2.56243	-1.46764	.	.	.	.	ATTPS6,TPS6	UDP-Glycosyltransferase / trehalose-phosphatase family protein	trehalose synthase, putative, expressed
Sevir.2G207000	.	.	.	.	.	1.41843	.	.	.	ATCAD9,CAD9	cinnamyl alcohol dehydrogenase 9	dehydrogenase, putative, expressed
Sevir.2G207100	.	1.52819	1.66047	2.13516	1.98641	2.54345	-1.66303	.	.	ATCAD7,CAD7,ELI3,ELI3-1	elicitor-activated gene 3-1	dehydrogenase, putative, expressed
Sevir.2G207150	-2.75734	-3.27297	-3.53399	-2.55735	-3.38973	-3.21557	.	.	.
Sevir.2G207300	.	.	-1.37263	.	-1.20643	-1.23543	.	.	.	ATCAD9,CAD9	cinnamyl alcohol dehydrogenase 9	dehydrogenase, putative, expressed
Sevir.2G207400	.	.	.	.	2.85399	.	.	-3.21979	.	STR18	sulfurtransferase 18	rhodanese-like domain containing protein, putative, expressed
Sevir.2G207500	.	1.01617	1.57897	.	1.06012	1.44976	.	.	.	ATCAD9,CAD9	cinnamyl alcohol dehydrogenase 9	dehydrogenase, putative, expressed
Sevir.2G207900	.	.	1.0856	.	.	.	.	.	.			expressed protein
Sevir.2G208150	.	-9.55927	.	-9.48469	.	.	8.00616	.	.
Sevir.2G208466	.	-1.73707	-1.61982	.	.	.	.	-1.17051	-1.28584			retrotransposon protein, putative, unclassified
Sevir.2G208500	.	-1.00719	-1.01993	.	-1.0068	.	.	.	.	JAI3,JAZ3,TIFY6B	jasmonate-zim-domain protein 3	ZIM motif family protein, expressed
Sevir.2G208800	1.0563	.	1.12551	.	.	.	.	.	.	FAB1C	FORMS APLOID AND BINUCLEATE CELLS 1C	1-phosphatidylinositol-4-phosphate 5-kinase/ zinc ion binding protein, putative, expressed
Sevir.2G208900	.	-1.01937	.	.	.	.	.	.	.		Adenine nucleotide alpha hydrolases-like superfamily protein	universal stress protein domain containing protein, putative, expressed
Sevir.2G209000	.	.	-1.47842	.	.	.	.	.	.			expressed protein
Sevir.2G209100	.	.	.	1.12183	1.00432	.	.	.	.	CYP735A2	cytochrome P450, family 735, subfamily A, polypeptide 2	cytochrome P450 72A1, putative, expressed
Sevir.2G209500	.	-4.36379	-8.90132	.	.	.	.	.	.		Copper transport protein family	expressed protein
Sevir.2G209750	.	.	.	3.17518	.	.	-4.35861	.	-2.70455
Sevir.2G210000	-1.33331	-1.25119	.	-1.52984	-1.08849	.	.	.	.		Transmembrane Fragile-X-F-associated protein	zinc finger, C3HC4 type domain containing protein, expressed
Sevir.2G210400	.	.	1.26508	.	2.04963	1.44705	.	.	.			expressed protein
Sevir.2G210700	.	1.11212	1.33492	.	1.20358	1.65066	.	.	.		FKBP-like peptidyl-prolyl cis-trans isomerase family protein	peptidyl-prolyl cis-trans isomerase, putative, expressed
Sevir.2G211000	.	.	.	-1.07282	-1.00654	-1.50889	.	.	.		Calcium-binding EF-hand family protein	EF hand family protein, putative, expressed
Sevir.2G211400	4.11497	4.53281	4.44312	4.02778	4.59897	4.90925	.	.	.			expressed protein
Sevir.2G211650	.	.	.	-1.57604	.	.	.	.	.		RING/FYVE/PHD zinc finger superfamily protein	zinc finger, C3HC4 type, putative, expressed
Sevir.2G212500	1.42708	1.58641	1.40995	1.26477	1.40415	1.30936	.	.	.		alpha/beta-Hydrolases superfamily protein	alpha/beta hydrolase fold, putative, expressed
Sevir.2G212580	1.06492	1.14429	1.10193	.	1.07764	.	.	.	.	ATMYB94,ATMYBCP70,MYB94	myb domain protein 94	MYB family transcription factor, putative, expressed
Sevir.2G212900	.	.	2.15623	.	.	2.19156	.	.	.
Sevir.2G213150	-1.16593	.	.	.	-1.2513	-1.0028	.	.	.			expressed protein
Sevir.2G213600	.	.	.	-1.16947	.	.	.	.	.		Double-stranded RNA-binding domain (DsRBD)-containing protein	double-stranded RNA binding motif containing protein, expressed
Sevir.2G214200	1.4278	1.00132	.	1.21713	.	.	.	.	.		ARM repeat superfamily protein	spotted leaf 11, putative, expressed
Sevir.2G214500	2.44668	2.99441	2.09272	2.28389	2.29084	1.06175	.	.	1.01834	ATWRKY18,WRKY18	WRKY DNA-binding protein 18	WRKY76, expressed
Sevir.2G214600	.	.	.	.	.	-1.68021	.	.	.	ATWRKY18,WRKY18	WRKY DNA-binding protein 18	WRKY62, expressed
Sevir.2G214700	1.44232	1.95337	1.78507	1.5063	2.05831	1.40985	.	.	.	CIPK5,SnRK3.24	CBL-interacting protein kinase 5	CAMK_KIN1/SNF1/Nim1_like.34 - CAMK includes calcium/calmodulin depedent protein kinases, expressed
Sevir.2G215000	.	-1.02903	-1.06488	.	-1.00776	-1.38111	.	.	.
Sevir.2G215100	.	-1.1103	-1.40216	.	.	-1.54695	.	.	.
Sevir.2G215200	.	.	.	.	.	-1.47307	.	.	.
Sevir.2G215600	.	1.88183	3.16024	.	2.06073	3.16471	.	.	.			hypothetical protein
Sevir.2G215933	-2.68892	-1.76164	.	.	.	-1.17605	.	.	.
Sevir.2G215966	.	.	.	.	1.18572	.	.	-1.51217	.
Sevir.2G216700	.	.	-1.13708	-1.13655	-1.00899	-1.14277	.	.	.		putative endonuclease or glycosyl hydrolase with C2H2-type zinc finger domain	ZOS9-07 - C2H2 zinc finger protein, expressed
Sevir.2G216900	.	.	.	-1.22132	.	.	.	.	.		putative endonuclease or glycosyl hydrolase with C2H2-type zinc finger domain	ZOS9-08 - C2H2 zinc finger protein, expressed
Sevir.2G217201	-1.55255	.	.	.	.	.	.	.	.		N-terminal nucleophile aminohydrolases (Ntn hydrolases) superfamily protein	transposon protein, putative, unclassified, expressed
Sevir.2G217300	.	.	.	-1.94039	.	.	.	.	.
Sevir.2G217400	-1.31576	-1.38922	.	-1.5802	.	.	.	.	.
Sevir.2G217700	.	.	.	1.21349	1.31285	.	.	.	.
Sevir.2G217800	.	.	.	.	1.03261	.	.	.	.	ATCESA7,CESA7,IRX3,MUR10	Cellulose synthase family protein	CESA9 - cellulose synthase, expressed
Sevir.2G218450	2.71687	3.14345	2.72711	2.85478	3.10631	3.15891	.	.	.
Sevir.2G218500	1.00248	1.14599	.	.	.	.	.	.	.		DnaJ/Hsp40 cysteine-rich domain superfamily protein	tsi1-interacting protein TSIP1, putative, expressed
Sevir.2G219400	3.51968	3.26655	3.26362	3.53775	3.35877	2.9116	.	.	.
Sevir.2G219600	1.21234	1.0942	1.06991	1.25159	1.19142	1.10341	.	.	.
Sevir.2G219800	-1.55306	-1.75957	-1.80614	-1.68224	-1.93889	-1.52	.	.	.		nodulin MtN21 /EamA-like transporter family protein	auxin-induced protein 5NG4, putative, expressed
Sevir.2G219900	1.11694	.	.	.	.	1.05323	.	.	.		nodulin MtN21 /EamA-like transporter family protein	nodulin, putative, expressed
Sevir.2G220200	3.0256	1.95794	1.40365	3.02203	1.81139	1.37166	.	.	.	CER3,FLP1,WAX2,YRE	Fatty acid hydroxylase superfamily	WAX2, putative, expressed
Sevir.2G220300	1.18851	1.76252	1.53726	1.44493	1.56591	1.23164	.	.	.			expressed protein
Sevir.2G220800	.	-1.06303	.	.	-1.1912	-1.36492	.	.	.	ATPLDDELTA,PLDDELTA	phospholipase D delta	phospholipase D, putative, expressed
Sevir.2G221100	.	.	.	.	.	1.00823	.	.	.	ATGLR2.8,GLR2.8	glutamate receptor 2.8	glutamate receptor 2.6 precursor, putative, expressed
Sevir.2G221200	.	.	-1.02092	.	.	.	.	.	-1.97583	ATGLR2.8,GLR2.8	glutamate receptor 2.8	glutamate receptor 2.6 precursor, putative, expressed
Sevir.2G222700	1.28559	1.49689	.	1.14662	.	.	.	.	.	ATZFP2,ZFP2	zinc finger protein 2	ZOS9-12 - C2H2 zinc finger protein, expressed
Sevir.2G222900	-1.16731	-1.28353	.	.	-1.0855	-1.23887	.	.	.
Sevir.2G223000	1.38911	1.01427	.	1.62627	.	.	.	.	.		Galactosyltransferase family protein	hypro1, putative, expressed
Sevir.2G223100	1.70083	1.74101	1.2289	1.89001	1.56033	1.53523	.	.	.		Galactosyltransferase family protein	hypro1, putative, expressed
Sevir.2G223200	.	1.00262	.	.	1.1477	1.09579	.	.	.		Histone superfamily protein	Core histone H2A/H2B/H3/H4 domain containing protein, putative, expressed
Sevir.2G223600	.	.	2.47904	.	.	1.91108	.	.	.
Sevir.2G223700	2.84044	3.4987	3.49634	3.09225	3.4762	3.66122	.	.	.		Protein of unknown function (DUF581)	DUF581 domain containing protein, expressed
Sevir.2G224500	1.35471	1.35554	1.05645	1.27509	1.05221	1.06098	.	.	.	RAP2.12	related to AP2 12	AP2 domain containing protein, expressed
Sevir.2G225000	.	-1.35949	-1.79446	.	-1.40857	-1.89807	.	.	.		alpha/beta-Hydrolases superfamily protein	CAAX amino terminal protease family protein, putative, expressed
Sevir.2G225100	1.38695	1.08866	.	1.1125	1.08388	1.00026	.	.	.		Protein of unknown function (DUF1350)	expressed protein
Sevir.2G225500	-2.71434	-2.69635	-2.14928	-3.17541	-2.52996	-2.38126	.	.	.		Dormancy/auxin associated family protein	auxin-repressed protein, putative, expressed
Sevir.2G225600	.	.	.	1.28682	.	1.0564	.	.	.		2-oxoglutarate (2OG) and Fe(II)-dependent oxygenase superfamily protein	transposon protein, putative, unclassified, expressed
Sevir.2G225900	3.90092	4.38938	4.04791	4.37049	4.40274	4.12851	.	.	.			expressed protein
Sevir.2G226200	1.35003	.	.	1.25808	.	.	.	.	.	emb1187	Protein kinase superfamily protein	choline/ethanolamine kinase, putative, expressed
Sevir.2G226800	2.26485	1.81381	1.39477	2.30643	1.69887	1.25478	.	.	.	JAZ1,TIFY10A	jasmonate-zim-domain protein 1	zinc-finger protein, putative, expressed
Sevir.2G227300	-1.06345	-1.33638	-1.48972	-1.19426	-1.49877	-1.73803	.	.	.	ATEXO70D1,EXO70D1	exocyst subunit exo70 family protein D1	exo70 exocyst complex subunit, putative, expressed
Sevir.2G227400	1.32867	.	.	1.08793	.	.	.	.	.		Lung seven transmembrane receptor family protein	lung seven transmembrane domain containing protein, putative, expressed
Sevir.2G227500	.	.	.	.	1.2981	1.42118	.	.	.	HSC70-5,MTHSC70-2	mitochondrial HSO70 2	DnaK family protein, putative, expressed
Sevir.2G227800	-2.50415	-2.26501	-1.72432	-2.3094	-2.63125	-2.06801	.	.	.	ALDH7B4	aldehyde dehydrogenase 7B4	aldehyde dehydrogenase, putative, expressed
Sevir.2G228066	-1.13643	.	.	.	.	-1.1747	.	.	.
Sevir.2G228200	1.80421	1.60189	.	2.02627	1.87946	1.96834	.	.	.		Subtilase family protein	OsSub57 - Putative Subtilisin homologue, expressed
Sevir.2G228800	.	1.3734	1.6301	1.25312	2.07455	1.57525	.	.	.	CYP75B1,D501,TT7	Cytochrome P450 superfamily protein	cytochrome P450, putative, expressed
Sevir.2G229000	1.06014	1.7052	1.23835	1.29615	1.31829	1.36743	.	.	.	CYP75B1,D501,TT7	Cytochrome P450 superfamily protein	cytochrome P450, putative, expressed
Sevir.2G229100	1.23754	1.81073	1.37097	1.37014	1.40638	1.3789	.	.	.	CYP75B1,D501,TT7	Cytochrome P450 superfamily protein	cytochrome P450, putative, expressed
Sevir.2G229400	.	.	3.24008	.	2.03765	3.12986	.	.	.
Sevir.2G229550	.	.	.	.	.	-1.07237	.	.	1.51728
Sevir.2G229700	1.55473	1.31599	.	1.15605	.	.	.	.	.
Sevir.2G229900	.	.	.	.	.	2.26186	.	.	.		Protein kinase superfamily protein	tyrosine protein kinase domain containing protein, putative, expressed
Sevir.2G230100	.	.	1.60217	.	.	1.29025	.	.	.	AALP,ALP,SAG2	aleurain-like protease	oryzain gamma chain precursor, putative, expressed
Sevir.2G230300	.	.	1.06614	.	.	.	.	.	1.00527	AT-RSH3,ATRSH3,RSH3	RELA/SPOT homolog 3	HD domain containing protein, putative, expressed
Sevir.2G230400	.	.	-1.0005	.	.	.	.	.	.		transducin family protein / WD-40 repeat family protein	WD domain, G-beta repeat domain containing protein, expressed
Sevir.2G230700	.	.	1.02923	.	.	.	.	.	.		O-fucosyltransferase family protein	growth regulator related protein, putative, expressed
Sevir.2G231400	3.48181	3.09429	3.77877	3.49818	3.12791	2.82402	.	.	.	ACL5	S-adenosyl-L-methionine-dependent methyltransferases superfamily protein	spermidine synthase, putative, expressed
Sevir.2G232900	.	.	.	.	.	.	.	1.18528	.		Family of unknown function (DUF716)	plant viral response family protein, putative, expressed
Sevir.2G233650	-9.94422	-4.72728	-9.942	-9.91088	-9.96613	-3.64397	.	.	.
Sevir.2G233700	-4.7601	-4.5676	-3.3152	-3.77456	-5.15698	-4.12215	.	.	.			expressed protein
Sevir.2G234520	-1.72506	.	-1.28091	.	.	.	.	.	.
Sevir.2G234640	.	.	.	.	.	1.55489	.	.	.	CYP76C4	cytochrome P450, family 76, subfamily C, polypeptide 4	cytochrome P450, putative, expressed
Sevir.2G235300	-1.22343	-1.07082	.	-1.3623	-1.32808	-1.57764	.	.	.	ATMAP65-6,MAP65-6	Microtubule associated protein (MAP65/ASE1) family protein	microtubule associated protein, putative, expressed
Sevir.2G235400	-3.10673	-2.96343	-3.58021	-3.04251	-2.93827	-2.98036	.	.	.
Sevir.2G235900	1.90875	1.61282	1.44966	1.59755	1.59769	1.30792	.	.	.	ATPDI10,ATPDIL2-2,PDI10,PDIL2-2	PDI-like 2-2	OsPDIL2-3 protein disulfide isomerase PDIL2-3, expressed
Sevir.2G236200	.	.	.	.	1.17502	.	.	.	.	LYM1	lysm domain GPI-anchored protein 1 precursor	lysM domain-containing GPI-anchored protein precursor, putative, expressed
Sevir.2G236400	2.17322	2.21034	1.13033	1.94245	1.97298	1.288	.	.	.		Eukaryotic aspartyl protease family protein	aspartic proteinase nepenthesin-1 precursor, putative, expressed
Sevir.2G236800	.	.	.	-1.03593	.	.	.	.	.	ANNAT8	annexin 8	annexin, putative, expressed
Sevir.2G238500	.	1.05317	.	1.19698	1.18901	1.50821	.	.	.		S-locus lectin protein kinase family protein	D-mannose binding lectin family protein, expressed
Sevir.2G238832	.	-1.11634	-1.70317	.	-1.45313	-1.38875	.	.	.
Sevir.2G239300	-1.15689	.	.	-1.02862	.	.	.	.	.		alpha/beta-Hydrolases superfamily protein	gibberellin receptor GID1L2, putative, expressed
Sevir.2G239500	.	1.59714	1.2455	1.58996	1.47215	.	.	.	.
Sevir.2G239700	1.50505	1.96755	2.45728	1.5144	1.88677	2.21069	.	.	.	ABF1	abscisic acid responsive element-binding factor 1	bZIP transcription factor, putative, expressed
Sevir.2G240000	.	.	.	.	.	-1.09097	.	.	.	CYP707A4	cytochrome P450, family 707, subfamily A, polypeptide 4	cytochrome P450, putative, expressed
Sevir.2G240066	-4.31339	-2.96035	-4.03876	-3.24523	-3.94165	-2.65584	.	.	.	AMY1,ATAMY1	alpha-amylase-like	alpha-amylase precursor, putative, expressed
Sevir.2G240132	-2.99742	-3.95346	-4.75872	-2.36058	-4.93698	-4.19631	.	.	.	AMY1,ATAMY1	alpha-amylase-like	alpha-amylase precursor, putative, expressed
Sevir.2G240200	-2.4099	-3.44933	-4.63338	-1.59546	-4.68594	-3.36957	.	.	.	AMY1,ATAMY1	alpha-amylase-like	alpha-amylase precursor, putative, expressed
Sevir.2G240233	.	-1.28419	.	.	-1.92566	.	.	.	.
Sevir.2G240266	-2.61142	-3.38462	-4.5621	-1.80519	-4.18853	-3.82723	.	.	.	AMY1,ATAMY1	alpha-amylase-like	alpha-amylase precursor, putative, expressed
Sevir.2G240600	-1.8619	-1.53432	-1.20949	-1.78792	-1.31751	.	.	.	.		Leucine-rich repeat (LRR) family protein	leucine-rich repeat family protein, putative, expressed
Sevir.2G240700	.	.	.	.	.	1.03119	.	.	.	CYO1,SCO2	protein disulfide isomerases	expressed protein
Sevir.2G241800	.	1.12693	.	1.09266	1.26329	.	.	.	.			expressed protein
Sevir.2G242000	1.83871	2.57059	2.13785	1.79253	2.35585	2.35502	.	.	.		alpha/beta-Hydrolases superfamily protein	gibberellin receptor GID1L2, putative, expressed
Sevir.2G242200	1.21071	1.46532	1.04656	1.27395	1.34262	1.16083	.	.	.		alpha/beta-Hydrolases superfamily protein	gibberellin receptor GID1L2, putative, expressed
Sevir.2G242233	.	.	2.07886	1.33722	.	.	.	.	.
Sevir.2G242266	.	.	1.48779	1.29448	1.46667	.	.	.	.
Sevir.2G242600	1.12198	.	.	.	.	.	.	.	.		alpha/beta-Hydrolases superfamily protein	gibberellin receptor GID1L2, putative, expressed
Sevir.2G242700	2.2779	2.85699	2.45077	2.72998	2.85914	2.9052	.	.	.
Sevir.2G242766	2.06238	1.81172	2.072	2.77335	2.3888	2.67311	.	.	.		alpha/beta-Hydrolases superfamily protein	alpha/beta hydrolase fold, putative, expressed
Sevir.2G242832	1.79538	1.35589	2.57292	1.79736	2.03077	.	.	.	.		alpha/beta-Hydrolases superfamily protein	alpha/beta hydrolase fold, putative, expressed
Sevir.2G242900	1.44798	1.55426	1.02289	1.33274	1.42204	1.3114	.	.	.		alpha/beta-Hydrolases superfamily protein	gibberellin receptor GID1L2, putative, expressed
Sevir.2G243000	1.4167	1.32195	1.00518	1.46191	1.30604	1.0537	.	.	.		alpha/beta-Hydrolases superfamily protein	gibberellin receptor GID1L2, putative, expressed
Sevir.2G243400	3.29267	4.17828	3.39927	.	.	.	.	2.26892	2.0419			expressed protein
Sevir.2G244401	.	-1.0063	.	.	-1.35104	.	.	.	.
Sevir.2G245200	.	-1.34796	-1.2731	.	-1.73177	-1.81207	.	.	.	ATBCA5,BCA5	beta carbonic anhydrase 5	carbonic anhydrase, chloroplast precursor, putative, expressed
Sevir.2G245600	.	.	.	.	.	-1.58089	.	.	.			transposon protein, putative, CACTA, En/Spm sub-class, expressed
Sevir.2G245900	1.45851	1.65944	1.47555	1.24813	1.49355	1.46971	.	.	.	PGI,PGI1	phosphoglucose isomerase 1	glucose-6-phosphate isomerase, putative, expressed
Sevir.2G246300	-1.69003	-1.95912	-2.05205	-1.88943	-1.94392	-2.23208	.	.	.	CYCD4;2	cyclin d4;2	cyclin, putative, expressed
Sevir.2G246450	.	1.08554	.	.	1.07545	1.39159	.	.	.
Sevir.2G246500	.	1.07447	.	1.01877	.	.	.	.	.	GEM	GRAM domain family protein	GRAM domain containing protein, expressed
Sevir.2G246900	.	.	.	.	1.03295	1.55917	.	.	.		Peroxidase superfamily protein	peroxidase precursor, putative, expressed
Sevir.2G247300	1.40398	1.79601	1.79923	1.66987	1.78134	1.72464	.	.	.	ATHB-16,ATHB16,HB16	homeobox protein 16	homeobox associated leucine zipper, putative, expressed
Sevir.2G247400	1.20961	1.10376	1.49446	.	.	1.31704	.	.	.	DCT,DIT2.1	dicarboxylate transport 2.1	citrate transporter, putative, expressed
Sevir.2G247500	-2.00499	-1.94182	-1.90415	-1.66884	-2.06543	-2.1454	.	.	.			expressed protein
Sevir.2G247600	.	.	.	.	.	-1.01259	.	.	.	ATISA3,ISA3	isoamylase 3	glycogen operon protein glgX, putative, expressed
Sevir.2G247650	1.37369	.	.	.	.	.	.	.	.
Sevir.2G248100	1.00989	1.70443	1.68115	.	2.0921	2.35744	.	.	.		Cupredoxin superfamily protein	plastocyanin-like domain containing protein, putative, expressed
Sevir.2G248300	-1.2351	.	-1.22997	-1.70895	-1.44567	-1.2225	.	.	.			expressed protein
Sevir.2G248700	-2.30301	-1.54079	-1.92803	-1.33576	.	.	.	.	-1.88751		HXXXD-type acyl-transferase family protein	transferase family protein, putative, expressed
Sevir.2G248800	.	.	.	.	-1.56353	-1.14065	.	1.40508	.	ATL6	RING/U-box superfamily protein	zinc finger, C3HC4 type domain containing protein, expressed
Sevir.2G251700	.	1.15616	1.09489	.	.	.	.	.	.	ATBZIP42,bZIP42	basic leucine-zipper 42	bZIP transcription factor domain containing protein, expressed
Sevir.2G252000	2.44619	1.8939	1.84692	2.10153	1.78566	1.63911	.	.	.	AtHsp90.5,CR88,EMB1956,Hsp88.1,HSP90.5	Chaperone protein htpG family protein	heat shock protein, putative, expressed
Sevir.2G252500	.	-1.11626	-1.27996	.	-1.08481	-1.19857	.	.	.	MEF22	mitochondrial editing factor 22	pentatricopeptide, putative, expressed
Sevir.2G253300	-1.91949	-1.83955	-1.5628	-1.86973	-1.68164	-1.75288	.	.	.	FAR1	fatty acid reductase 1	male sterility protein, putative, expressed
Sevir.2G254000	.	.	.	.	.	.	.	-10.278	10.2721
Sevir.2G254225	-1.52492	-1.86986	-1.92358	-1.49535	-1.38397	-1.67983	.	.	.
Sevir.2G254400	.	.	1.05085	.	.	.	.	.	.	ATCSLE1,CSLE1	cellulose synthase like E1	CSLE6 - cellulose synthase-like family E, expressed
Sevir.2G255850	-2.8183	-2.62374	-2.06667	-2.7782	-1.9077	-2.65342	.	.	.
Sevir.2G256066	.	.	.	-1.9892	.	.	.	.	.
Sevir.2G257550	-1.40569	.	.	-1.6495	.	.	.	.	.
Sevir.2G257700	1.02614	1.11431	.	1.03041	.	.	.	.	.
Sevir.2G258600	.	1.03432	.	.	.	.	.	.	.	NF-YC3	nuclear factor Y, subunit C3	core histone H2A/H2B/H3/H4, putative, expressed
Sevir.2G259000	.	.	.	.	.	1.17167	.	.	.	PSAG	photosystem I subunit G	photosystem I reaction center subunit, chloroplast precursor, putative, expressed
Sevir.2G260001	.	-1.07212	.	.	.	.	.	.	.
Sevir.2G260200	2.15418	2.20487	.	2.28052	1.31992	.	.	.	.		Eukaryotic aspartyl protease family protein	aspartic proteinase nepenthesin-2 precursor, putative, expressed
Sevir.2G260700	-1.01764	-1.29726	-1.12911	-1.15268	-1.84577	-1.75022	.	.	.		lipid-binding serum glycoprotein family protein	BPI/LBP family protein At3g20270 precursor, putative, expressed
Sevir.2G260900	2.29132	2.24279	1.73305	2.74004	2.61674	2.20193	.	.	.	FLA7	FASCICLIN-like arabinoogalactan 7	fasciclin domain containing protein, expressed
Sevir.2G261900	3.11411	3.43313	4.04135	3.07989	3.24444	3.6162	.	.	.		hydroxyproline-rich glycoprotein family protein	stress responsive protein, putative, expressed
Sevir.2G262400	-9.99656	-5.00038	-4.12364	-9.41444	-4.77632	-3.46216	.	.	.			citrate transporter, putative, expressed
Sevir.2G262500	-5.5106	-3.29796	-2.32555	-4.51089	-3.40493	-1.47168	.	.	.	ATSDAT,ATTDT,TDT	tonoplast dicarboxylate transporter	citrate transporter, putative, expressed
Sevir.2G262700	.	1.27237	.	.	1.44932	1.36056	.	.	.			expressed protein
Sevir.2G262766	.	.	-1.11711	.	.	.	.	.	.		MSF1-like family protein	slowmo homolog, putative, expressed
Sevir.2G263000	-1.06996	-1.20182	-1.09584	.	-1.16566	-1.01356	.	.	.		A20/AN1-like zinc finger family protein	AN1-like zinc finger domain containing protein, expressed
Sevir.2G263200	1.21755	.	.	1.05946	.	.	.	.	.		nucleolar protein gar2-related	expressed protein
Sevir.2G263300	.	.	.	.	1.18115	1.2207	.	.	.			expressed protein
Sevir.2G264150	.	-1.48326	.	.	.	.	.	.	.
Sevir.2G264300	1.42437	1.28457	.	1.4713	1.29591	1.01831	.	.	.			expressed protein
Sevir.2G264500	-3.12728	-3.99903	-3.47602	-3.17553	-4.13278	-3.37856	.	.	.		2-oxoglutarate (2OG) and Fe(II)-dependent oxygenase superfamily protein	jmjC domain-containing protein 5, putative, expressed
Sevir.2G264600	-1.14295	.	-1.47924	.	.	.	.	.	-1.2242	bZIP65,TGA10	bZIP transcription factor family protein	transcription factor, putative, expressed
Sevir.2G264800	.	.	.	1.42462	1.30502	1.70536	-2.16849	-1.9173	-2.18022	BGLU17	beta glucosidase 17	Os9bglu30 - beta-glucosidase, similar to Os4bglu12 exoglucanase, expressed
Sevir.2G265100	.	1.16426	2.34043	1.63371	1.94304	2.22205	-1.46132	.	.	BGLU17	beta glucosidase 17	Os9bglu30 - beta-glucosidase, similar to Os4bglu12 exoglucanase, expressed
Sevir.2G265700	.	.	.	.	.	1.08496	.	.	.		DNA-binding bromodomain-containing protein	MYB family transcription factor, putative, expressed
Sevir.2G266400	2.27351	1.27655	.	2.21685	1.1359	.	.	.	.	ATU2AF35B,U2AF35B	Zinc finger C-x8-C-x5-C-x3-H type family protein	splicing factor U2AF, putative, expressed
Sevir.2G266700	1.82161	1.77708	1.18133	1.38128	1.75169	1.31938	.	.	.	HSC70-5,MTHSC70-2	mitochondrial HSO70 2	DnaK family protein, putative, expressed
Sevir.2G266800	-1.35661	-1.05665	-1.08264	-1.54884	-1.138	-1.27734	.	.	.		NAD(P)-binding Rossmann-fold superfamily protein	dihydroflavonol-4-reductase, putative, expressed
Sevir.2G266900	1.09394	1.09656	.	.	.	.	.	.	.		NAD(P)-binding Rossmann-fold superfamily protein	reductase, putative, expressed
Sevir.2G267000	-1.01202	.	.	-1.27438	.	.	.	.	.		NAD(P)-binding Rossmann-fold superfamily protein	dehydrogenase, putative, expressed
Sevir.2G267400	.	-1.12405	-1.23732	-1.003	-1.15461	-1.40148	.	.	.		NAD(P)-binding Rossmann-fold superfamily protein	dehydrogenase, putative, expressed
Sevir.2G267500	-2.85371	-3.0868	-3.96967	-3.28055	-2.12194	-1.16658	.	.	-2.8158		NAD(P)-binding Rossmann-fold superfamily protein	reductase, putative, expressed
Sevir.2G268000	-2.41533	-2.4337	-2.14438	-2.29468	-2.51697	-2.22299	.	.	.			expressed protein
Sevir.2G268200	1.13198	.	.	1.15799	.	.	.	.	.		Protein of unknown function, DUF547	ternary complex factor MIP1, putative, expressed
Sevir.2G268500	.	.	1.07925	.	.	1.10977	.	.	.		Lojap-related protein	expressed protein
Sevir.2G269000	-1.16562	-1.21081	-1.15326	-1.34696	-1.65892	-1.46111	.	.	.		DNAJ heat shock N-terminal domain-containing protein	chaperone protein dnaJ 10, putative, expressed
Sevir.2G269100	1.91815	1.56219	1.08003	1.72313	1.408	1.02071	.	.	.	ATCTL1,CTL1,ELP,ELP1,ERH2,HOT2,POM1	Chitinase family protein	CHIT13 - Chitinase family protein precursor, expressed
Sevir.2G269250	.	.	.	.	.	.	.	9.42073	.
Sevir.2G269500	2.29715	2.68758	2.38266	2.84314	2.77072	2.66526	.	.	.		Protein of unknown function, DUF599	expressed protein
Sevir.2G269550	.	.	1.72666	.	.	.	.	.	2.47664
Sevir.2G270100	.	.	.	.	.	-1.01869	.	.	.		lipid-binding serum glycoprotein family protein	OsFBX332 - F-box domain containing protein, expressed
Sevir.2G270500	.	.	.	-1.28341	.	.	.	.	.
Sevir.2G270800	.	.	-1.23805	.	.	.	.	.	.		FAD-dependent oxidoreductase family protein	FAD dependent oxidoreductase domain containing protein, expressed
Sevir.2G271398	.	.	.	.	.	-2.27554	.	.	2.9767
Sevir.2G271800	-4.25917	-2.92682	-2.89186	-3.7634	-2.54872	-2.52559	.	.	.			expressed protein
Sevir.2G271900	-1.25076	-1.48837	-1.71107	-1.10787	-1.21325	-1.23039	.	.	.			expressed protein
Sevir.2G272280	.	9.62403	10.9209	10.9155	.	.	.	9.5129	10.7625
Sevir.2G272320	-1.28639	.	.	.	.	.	.	.	.			transposon protein, putative, CACTA, En/Spm sub-class, expressed
Sevir.2G272360	-1.14077	.	.	.	.	.	.	.	.			transposon protein, putative, CACTA, En/Spm sub-class, expressed
Sevir.2G273100	.	.	-1.87402	.	.	.	.	-1.33785	-2.24205		Cytochrome b561/ferric reductase transmembrane with DOMON related domain	AIR12, putative, expressed
Sevir.2G273200	.	.	.	.	.	1.05274	.	.	.		Ribosomal protein L32e	60S ribosomal protein L32, putative, expressed
Sevir.2G273300	.	.	.	.	.	1.13477	.	.	.		Ribosomal protein L32e	60S ribosomal protein L32, putative, expressed
Sevir.2G274100	-1.09252	-2.12497	-3.22594	.	-2.54548	-3.38924	-1.33151	.	.		Oxidoreductase, zinc-binding dehydrogenase family protein	alcohol dehydrogenase GroES-like domain containing protein, expressed
Sevir.2G274300	.	1.3251	1.47462	.	1.35111	1.46682	.	.	.		Oxidoreductase, zinc-binding dehydrogenase family protein	dehydrogenase, putative, expressed
Sevir.2G274400	1.32192	2.05037	1.49438	1.50774	1.82816	1.65851	.	.	.	GAE6	UDP-D-glucuronate 4-epimerase 6	UDP-glucuronate 4-epimerase, putative, expressed
Sevir.2G274500	.	.	.	-1.03901	-1.01739	.	.	.	.		Cyclin family protein	cyclin, putative, expressed
Sevir.2G274800	.	-1.00157	.	.	.	.	.	.	.			expressed protein
Sevir.2G274900	-3.93057	-2.10264	-2.79839	-3.41043	-2.95601	-2.82749	.	.	.		RING/U-box superfamily protein	zinc finger, C3HC4 type domain containing protein, expressed
Sevir.2G276000	.	1.68139	1.57581	.	1.5896	1.42668	.	.	.		Nucleotide-diphospho-sugar transferase family protein	regulatory protein, putative, expressed
Sevir.2G276633	.	.	.	.	.	.	.	.	8.86809
Sevir.2G277200	.	.	.	.	1.15153	1.37159	.	.	.	NTF2B	nuclear transport factor 2B	nuclear transport factor, putative, expressed
Sevir.2G277900	.	.	.	.	1.08493	1.22587	.	.	.		Ribosomal protein L7Ae/L30e/S12e/Gadd45 family protein	ribosomal protein L7Ae, putative, expressed
Sevir.2G278000	.	1.75744	.	1.29858	1.76514	1.00389	.	.	.		SAUR-like auxin-responsive protein family	auxin responsive protein, putative, expressed
Sevir.2G279200	.	.	1.11781	.	1.06005	1.49618	.	.	.	MAB1	Transketolase family protein	transketolase, putative, expressed
Sevir.2G279600	-1.5637	-2.05047	-2.5561	-1.27221	-1.43303	-1.20698	.	.	-1.36494
Sevir.2G279800	.	-1.0156	-1.16182	.	-1.21597	-1.30025	.	.	.
Sevir.2G280600	.	.	.	5.80941	.	.	.	.	.			expressed protein
Sevir.2G280700	7.38002	6.69001	6.78425	7.72255	6.84314	6.87321	.	.	.			expressed protein
Sevir.2G280800	3.26996	2.5367	2.41188	3.58458	2.70499	2.87931	.	.	.			expressed protein
Sevir.2G280900	2.48318	1.58633	.	3.40449	2.4089	2.00981	.	.	.			expressed protein
Sevir.2G281400	1.36893	.	.	1.20003	.	.	.	.	.		ARM repeat superfamily protein	expressed protein
Sevir.2G281900	.	.	.	.	.	1.20933	.	.	.		Eukaryotic protein of unknown function (DUF914)	solute carrier family 35 member F1, putative, expressed
Sevir.2G282000	.	-1.08827	.	.	-1.47436	.	.	.	.	FT	PEBP (phosphatidylethanolamine-binding protein) family protein	osFTL4 FT-Like4 homologous to Flowering Locus T gene; contains Pfam profile PF01161: Phosphatidylethanolamine-binding protein, expressed
Sevir.2G282200	-2.15587	-1.73664	-2.21457	-1.815	-1.62571	-1.93501	.	.	.		RNA-binding (RRM/RBD/RNP motifs) family protein	RNA recognition motif containing protein, putative, expressed
Sevir.2G283300	-1.02861	.	.	-1.13425	.	.	.	.	.			expressed protein
Sevir.2G283801	.	.	.	.	1.15006	1.17408	.	.	.	EMB2777	Sas10/U3 ribonucleoprotein (Utp) family protein	sas10/Utp3 family protein, expressed
Sevir.2G284100	4.72383	.	.	4.1342	.	.	.	.	.			expressed protein
Sevir.2G284800	.	.	.	.	1.25122	1.47112	.	.	.		Ribosomal L38e protein family	60S ribosomal protein L38, putative, expressed
Sevir.2G285400	-1.23894	.	.	-1.13718	.	.	.	.	.			expressed protein
Sevir.2G285450	.	.	1.79463	.	.	.	.	.	.
Sevir.2G285700	-2.69154	-1.11622	-1.21231	-2.51766	-1.21102	.	.	.	.	ATSAGT1,GT,SAGT1,SGT1,UGT74F2	UDP-glucosyltransferase 74F2	UDP-glucoronosyl and UDP-glucosyl transferase domain containing protein, expressed
Sevir.2G285800	4.41459	5.18574	4.70349	4.5244	5.0309	5.21277	.	.	.	ATSAGT1,GT,SAGT1,SGT1,UGT74F2	UDP-glucosyltransferase 74F2	UDP-glucoronosyl/UDP-glucosyl transferase, putative, expressed
Sevir.2G285900	-1.1667	.	.	.	.	.	.	.	.
Sevir.2G286400	.	.	.	.	-2.40765	-1.53661	.	1.41033	.	ATSAGT1,GT,SAGT1,SGT1,UGT74F2	UDP-glucosyltransferase 74F2	UDP-glucoronosyl and UDP-glucosyl transferase domain containing protein, expressed
Sevir.2G286600	2.20909	2.6783	2.33028	2.10027	2.438	2.19764	.	.	.	UGT74F1	UDP-glycosyltransferase 74 F1	UDP-glucoronosyl and UDP-glucosyl transferase domain containing protein, expressed
Sevir.2G286800	.	.	1.24469	.	.	.	.	.	.		Ankyrin repeat family protein	ankyrin repeat-containing protein, putative, expressed
Sevir.2G286900	.	.	-1.15105	.	.	.	.	.	.			transposon protein, putative, CACTA, En/Spm sub-class, expressed
Sevir.2G287100	.	.	.	.	.	1.03142	.	.	-1.23999
Sevir.2G288300	.	.	.	.	1.14777	.	.	.	.	ZPR2	protein binding	expressed protein
Sevir.2G289300	1.03387	.	.	.	.	.	.	.	.	EMB2778,FKP1,HMGS,MVA1	hydroxymethylglutaryl-CoA synthase / HMG-CoA synthase / 3-hydroxy-3-methylglutaryl coenzyme A synthase	hydroxymethylglutaryl-CoA synthase, putative, expressed
Sevir.2G289600	.	-1.12883	.	-1.0062	-1.21366	-1.21699	.	.	.		5\'-3\' exonuclease family protein	flap endonuclease, putative, expressed
Sevir.2G289900	-3.94348	-2.65144	.	-3.21501	-1.81187	-2.69185	.	.	1.72535	CBF4,DREB1D	C-repeat-binding factor 4	dehydration-responsive element-binding protein, putative, expressed
Sevir.2G290000	-4.25606	-3.09355	.	-4.6761	-2.21987	-3.91972	.	.	.	CBF4,DREB1D	C-repeat-binding factor 4	dehydration-responsive element-binding protein, putative, expressed
Sevir.2G290100	-5.56121	-4.66739	-2.4554	-5.46286	-3.45268	-4.28282	.	.	1.81482	ATCBF2,CBF2,DREB1C,FTQ4	C-repeat/DRE binding factor 2	dehydration-responsive element-binding protein, putative, expressed
Sevir.2G290201	-2.28969	-1.93043	-1.80987	-1.89743	-2.27615	-2.29487	.	.	.
Sevir.2G291300	1.31985	1.08541	.	1.28547	1.00722	.	.	.	.	ATBAG1,BAG1	BCL-2-associated athanogene 1	BAG domain-containing protein, putative, expressed
Sevir.2G291600	.	-1.19079	-1.32474	.	-1.18786	-1.07872	.	.	.	AtPP2-A13,PP2-A13	phloem protein 2-A13	OsFBX339 - F-box domain containing protein, expressed
Sevir.2G292700	-2.81838	-1.51592	-1.03396	-2.62892	-1.85013	-1.25201	.	.	.	ATUGE1,UGE1	UDP-D-glucose/UDP-D-galactose 4-epimerase 1	UDP-glucose 4-epimerase, putative, expressed
Sevir.2G293000	.	1.60685	1.73458	.	1.51156	2.00048	.	.	.	ATRAB-A3,ATRABA3,RABA3	RAB GTPase homolog A3	ras-related protein, putative, expressed
Sevir.2G293100	.	.	2.7687	.	.	2.68542	.	.	.		Rhodanese/Cell cycle control phosphatase superfamily protein	rhodanese-like domain containing protein, putative, expressed
Sevir.2G293200	.	.	2.7687	.	.	2.68542	.	.	.		Phosphoenolpyruvate carboxylase family protein	4-hydroxy-2-oxovalerate aldolase, putative, expressed
Sevir.2G293600	.	.	1.39452	.	.	.	.	.	.
Sevir.2G293900	.	1.13303	.	.	1.13059	1.15401	.	.	.	EMB2024,PGL3	NagB/RpiA/CoA transferase-like superfamily protein	6-phosphogluconolactonase, putative, expressed
Sevir.2G294100	.	1.83191	1.98478	.	1.22449	1.59759	.	.	.	CYP78A6	cytochrome P450, family 78, subfamily A, polypeptide 6	cytochrome P450, putative, expressed
Sevir.2G295550	.	.	.	-1.06154	.	.	.	.	.
Sevir.2G296500	1.77297	3.18524	4.1098	1.67103	3.00345	3.9437	.	.	.	APRR5,PRR5	pseudo-response regulator 5	response regulator receiver domain containing protein, expressed
Sevir.2G296900	.	.	.	1.21458	1.38047	1.01507	.	.	.	AtMYB42,MYB42	myb domain protein 42	MYB family transcription factor, putative, expressed
Sevir.2G297600	-1.86556	-1.22894	-1.31268	-2.20495	-1.77695	-1.18969	.	.	.	ATPAP29,PAP29	purple acid phosphatase 29	Ser/Thr protein phosphatase family protein, putative, expressed
Sevir.2G297700	.	1.26182	.	.	1.43508	1.27847	.	.	.	HTA12	histone H2A 12	Core histone H2A/H2B/H3/H4 domain containing protein, putative, expressed
Sevir.2G297800	.	1.00796	.	.	1.50872	1.28909	.	.	.	HTA12	histone H2A 12	Core histone H2A/H2B/H3/H4 domain containing protein, putative, expressed
Sevir.2G298100	.	-1.24259	-1.05986	.	-1.17318	-1.49707	.	.	.		Protein kinase superfamily protein	tyrosine protein kinase domain containing protein, putative, expressed
Sevir.2G298300	.	.	3.62374	.	3.81652	.	.	-1.89956	.
Sevir.2G298400	1.18082	.	.	1.08033	.	.	.	.	.	AtGH9B7,GH9B7	glycosyl hydrolase 9B7	endoglucanase, putative, expressed
Sevir.2G298900	.	1.1276	.	.	1.38407	1.36008	.	.	.	MEE21	PIN domain-like family protein	rRNA-processing protein FCF, putative, expressed
Sevir.2G299300	-1.64827	.	.	.	.	.	.	.	.			expressed protein
Sevir.2G299600	.	.	.	-1.03952	.	.	.	.	.		endonuclease/exonuclease/phosphatase family protein	endonuclease/exonuclease/phosphatase family protein, putative, expressed
Sevir.2G299800	.	.	.	.	-1.06903	-1.00648	.	.	.	ARO1	armadillo repeat only 1	armadillo/beta-catenin repeat family protein, putative, expressed
Sevir.2G300000	-1.41343	.	.	.	-1.12887	.	.	.	.		Pathogenesis-related thaumatin superfamily protein	thaumatin, putative, expressed
Sevir.2G300100	.	-1.20249	-1.55574	.	.	.	.	.	.		Major facilitator superfamily protein	nodulin, putative, expressed
Sevir.2G300400	4.06409	4.98248	4.16386	3.83972	4.70084	4.2542	.	.	.		Ribonuclease T2 family protein	ribonuclease T2 family domain containing protein, expressed
Sevir.2G300600	3.8267	4.52134	3.87159	3.51483	4.33786	3.82935	.	.	.		Ribonuclease T2 family protein	ribonuclease T2 family domain containing protein, expressed
Sevir.2G301300	.	.	.	1.3926	.	1.01376	.	.	.			expressed protein
Sevir.2G301400	.	.	.	1.00164	.	.	.	.	.		3-dehydroquinate synthase, putative	3-dehydroquinate synthase, putative, expressed
Sevir.2G301700	1.47861	1.09246	.	1.60641	1.20213	.	.	.	.	ASK2,SKP1B	E3 ubiquitin ligase SCF complex subunit SKP1/ASK1 family protein	Skp1 family, dimerisation domain containing protein, expressed
Sevir.2G301900	.	.	.	.	1.07426	1.21037	.	.	.	ACP3	acyl carrier protein 3	acyl carrier protein, putative, expressed
Sevir.2G302100	-1.50538	-2.08385	-1.72206	-2.06592	-1.82061	-1.92614	.	.	.		hydroxyproline-rich glycoprotein family protein	hydroxyproline-rich glycoprotein family protein, putative, expressed
Sevir.2G302300	-1.72622	-1.77444	-1.8177	-2.12889	-1.98345	-1.89047	.	.	.	ATBZIP27,BZIP27,FDP	basic region/leucine zipper motif 27	bZIP transcription factor domain containing protein, expressed
Sevir.2G302500	-1.70986	-1.28366	.	-1.04715	.	.	.	-1.26751	.	PIP2;4,PIP2F	plasma membrane intrinsic protein 2;4	aquaporin protein, putative, expressed
Sevir.2G303500	.	.	.	.	1.05579	.	.	.	.		Alba DNA/RNA-binding protein	protein of unknown function domain containing protein, expressed
Sevir.2G303700	.	2.25903	3.16433	.	1.9398	2.95286	.	.	.		Thioredoxin superfamily protein	expressed protein
Sevir.2G304200	.	.	1.00429	.	1.27519	1.36142	.	.	.		Pentatricopeptide repeat (PPR) superfamily protein	pentatricopeptide, putative, expressed
Sevir.2G305000	-3.04223	-2.50289	-1.9997	-3.23963	-2.59501	-2.23324	.	.	.		ACT-like protein tyrosine kinase family protein	protein kinase family protein, putative, expressed
Sevir.2G305200	.	.	.	.	-1.13146	-1.03037	.	.	.		NB-ARC domain-containing disease resistance protein	NB-ARC domain containing protein, expressed
Sevir.2G305300	.	-1.15682	-1.24271	.	-1.14574	-1.14172	.	.	.		Protein of unknown function (DUF3550/UPF0682)	AGAP005770-PA, putative, expressed
Sevir.2G306000	-4.82231	-4.7634	-5.07969	-5.00729	-4.61768	-5.3957	.	.	.		SAUR-like auxin-responsive protein family	OsSAUR39 - Auxin-responsive SAUR gene family member, expressed
Sevir.2G306050	-2.88029	-1.86628	-2.18546	-2.46929	-2.52202	-2.00323	.	.	.
Sevir.2G306100	-1.94507	-1.50895	-1.21594	-1.99867	-1.72505	-1.86209	.	.	.		SAUR-like auxin-responsive protein family	OsSAUR49 - Auxin-responsive SAUR gene family member, expressed
Sevir.2G306166	-1.81304	-1.24408	-1.05239	-1.87964	-1.72445	-1.51374	.	.	.		SAUR-like auxin-responsive protein family	OsSAUR49 - Auxin-responsive SAUR gene family member, expressed
Sevir.2G306232	-1.61176	-1.27964	-1.12713	-2.0293	-1.72992	-1.38253	.	.	.		SAUR-like auxin-responsive protein family	OsSAUR44 - Auxin-responsive SAUR gene family member, expressed
Sevir.2G306500	.	.	.	.	.	1.1529	.	.	-1.27004		SAUR-like auxin-responsive protein family	OsSAUR53 - Auxin-responsive SAUR gene family member, expressed
Sevir.2G306601	-1.48639	-1.3505	.	-1.39621	.	-1.24969	.	.	.			expressed protein
Sevir.2G306701	-1.62945	-1.49906	-1.3468	-1.72941	-1.19563	-1.46504	.	.	.		Regulator of Vps4 activity in the MVB pathway protein	DUF292 domain containing protein, expressed
Sevir.2G306900	-1.5585	.	.	-1.78277	.	.	.	.	.		SAUR-like auxin-responsive protein family	OsSAUR53 - Auxin-responsive SAUR gene family member, expressed
Sevir.2G307000	-1.56892	-1.37539	-1.09871	-1.63192	-1.13969	-1.22246	.	.	.
Sevir.2G307200	-1.17349	-1.0404	.	-1.74128	.	.	.	.	.			expressed protein
Sevir.2G307250	-1.39054	.	.	-1.47579	.	.	.	.	.		SAUR-like auxin-responsive protein family	OsSAUR44 - Auxin-responsive SAUR gene family member, expressed
Sevir.2G307301	-2.75745	-1.67078	.	-3.68765	.	.	.	.	.		SAUR-like auxin-responsive protein family	OsSAUR40 - Auxin-responsive SAUR gene family member, expressed
Sevir.2G307400	-3.04078	-1.92862	-1.54262	-2.91673	-1.73263	-1.55186	.	.	.		SAUR-like auxin-responsive protein family	OsSAUR45 - Auxin-responsive SAUR gene family member, expressed
Sevir.2G307500	-1.15788	.	.	-1.37431	.	.	.	.	.		SAUR-like auxin-responsive protein family	OsSAUR55 - Auxin-responsive SAUR gene family member, expressed
Sevir.2G307600	-1.19369	.	.	-1.23229	.	.	.	.	.			expressed protein
Sevir.2G307700	-1.00596	.	.	-1.51202	.	.	.	.	.		SAUR-like auxin-responsive protein family	OsSAUR53 - Auxin-responsive SAUR gene family member, expressed
Sevir.2G307800	-2.20993	.	.	-1.93852	.	.	.	.	.		SAUR-like auxin-responsive protein family	OsSAUR55 - Auxin-responsive SAUR gene family member, expressed
Sevir.2G308000	2.75559	2.58981	2.43137	2.68131	3.28216	.	.	.	.
Sevir.2G308200	.	-1.71066	-1.28367	-1.96781	.	.	.	.	.
Sevir.2G309100	-1.92539	.	.	.	.	1.09307	.	.	.	FMO1	flavin-dependent monooxygenase 1	flavin-containing monooxygenase family protein, putative, expressed
Sevir.2G309500	.	.	1.26989	.	.	.	.	.	.		Plant regulator RWP-RK family protein	NIN, putative, expressed
Sevir.2G310200	3.28171	4.17288	4.09752	3.26942	3.99837	4.32946	.	.	.	LHB1B2,LHCB1.5	photosystem II light harvesting complex gene B1B2	chlorophyll A-B binding protein, putative, expressed
Sevir.2G310400	-1.71883	-1.10906	-1.56486	-1.70209	-1.95096	-1.69098	.	.	.	B120	S-locus lectin protein kinase family protein	serine/threonine kinase, putative, expressed
Sevir.2G310750	.	.	2.01805	.	1.94185	.	.	.	.	TWN2,VALRS	valyl-tRNA synthetase / valine--tRNA ligase (VALRS)	valyl-tRNA synthetase, putative, expressed
Sevir.2G310801	.	1.25338	2.14409	1.73113	1.96249	.	.	.	.	TWN2,VALRS	valyl-tRNA synthetase / valine--tRNA ligase (VALRS)	valyl-tRNA synthetase, putative, expressed
Sevir.2G310900	.	.	.	.	1.19681	1.39134	.	.	.		S-locus lectin protein kinase family protein	serine/threonine-protein kinase receptor precursor, putative, expressed
Sevir.2G311000	.	.	.	.	.	.	.	.	-1.2269	ARK3,RK3	receptor kinase 3	carbohydrate binding protein, putative, expressed
Sevir.2G311800	.	.	.	.	.	-1.08202	.	.	.		Protein kinase superfamily protein	serine/threonine-protein kinase SRPK1, putative, expressed
Sevir.2G312500	1.1538	.	.	1.02096	.	.	.	.	.	AtUGP2,UGP2	UDP-glucose pyrophosphorylase 2	UTP--glucose-1-phosphate uridylyltransferase, putative, expressed
Sevir.2G313000	-1.50681	-1.1106	-2.00431	-1.4432	-1.15983	-2.03062	.	.	.	PMI1	plastid movement impaired1	expressed protein
Sevir.2G313100	1.33981	1.00156	.	1.29453	.	.	.	.	.	PHT3;3	phosphate transporter 3;3	phosphate carrier protein, mitochondrial precursor, putative, expressed
Sevir.2G313300	.	.	.	.	-1.6036	-1.48132	.	.	.		RING/U-box superfamily protein	RING-H2 finger protein, putative, expressed
Sevir.2G313400	-1.06956	-1.11387	-1.23366	-1.40879	-1.49559	-1.98649	.	.	.		Auxin efflux carrier family protein	auxin efflux carrier component, putative, expressed
Sevir.2G313900	.	1.09591	1.13837	.	1.41802	.	.	.	.		Ubiquitin supergroup;Ribosomal protein L40e	ubiquitin fusion protein, putative, expressed
Sevir.2G314250	-3.00306	-3.1115	-2.84835	-3.53407	-3.75419	-4.72652	.	.	.			retrotransposon protein, putative, unclassified, expressed
Sevir.2G314550	.	.	.	.	-9.48052	.	.	9.78475	.
Sevir.2G314800	1.17538	1.16957	1.40839	1.48866	1.75348	1.58614	.	.	.			prostatic spermine-binding protein precursor, putative, expressed
Sevir.2G314900	1.14953	-1.13867	-1.95907	1.06577	.	-1.96514	.	.	.	PHT4;5	phosphate transporter 4;5	sialin, putative, expressed
Sevir.2G315100	.	.	.	.	-1.09837	-1.22541	.	.	.	ATX2,SDG30	trithorax-like protein 2	ATXR, putative, expressed
Sevir.2G315900	.	.	.	.	1.02717	1.08736	.	.	.	AtENODL19,ENODL19	early nodulin-like protein 19	plastocyanin-like domain containing protein, putative, expressed
Sevir.2G316100	.	1.0397	.	.	.	.	.	.	.		Low temperature and salt responsive protein family	OsRCI2-11 - Hydrophobic protein OSR8, expressed
Sevir.2G316201	.	.	-1.00835	.	.	.	.	.	.
Sevir.2G317000	.	.	.	.	-1.03115	-1.0508	.	.	.
Sevir.2G318100	.	1.25158	.	1.06335	1.47268	.	.	.	.			expressed protein
Sevir.2G318900	.	.	2.0007	.	.	1.84291	.	.	.	ALIS5	ALA-interacting subunit 5	cell cycle control protein, putative, expressed
Sevir.2G319000	.	.	.	-1.03229	-3.10801	-2.68624	.	2.15986	1.86055		Molybdenum cofactor sulfurase family protein	MOSC domain-containing protein, mitochondrial precursor, putative, expressed
Sevir.2G319200	1.08849	2.97805	3.55775	.	2.84461	3.36015	.	.	.		Molybdenum cofactor sulfurase family protein	MOSC domain-containing protein, mitochondrial precursor, putative, expressed
Sevir.2G319600	.	1.00527	1.06363	.	.	1.34667	.	.	.	PSAP,PSI-P,PTAC8,TMP14	photosystem I P subunit	expressed protein
Sevir.2G320400	1.28095	1.06098	.	1.1219	.	1.01235	.	.	.		2 iron, 2 sulfur cluster binding	CDGSH iron sulfur domain-containing protein 1, putative, expressed
Sevir.2G322700	1.00687	1.63316	1.2655	1.06415	1.62862	1.58411	.	.	.			expressed protein
Sevir.2G322800	.	.	.	1.09992	.	.	.	.	.	ATEXLA3,ATEXPL3,ATHEXP BETA 2.3,EXLA3,EXPL3	expansin-like A3	expansin precursor, putative, expressed
Sevir.2G322900	.	.	.	-1.08621	.	.	.	.	.		SAUR-like auxin-responsive protein family	OsSAUR30 - Auxin-responsive SAUR gene family member, expressed
Sevir.2G322950	.	.	.	-1.10185	.	.	.	.	.
Sevir.2G323100	-2.48616	-2.75032	-2.24356	-2.24506	-2.52718	-2.04796	.	.	.		ACT-like protein tyrosine kinase family protein	serine/threonine-protein kinase CTR1, putative, expressed
Sevir.2G323200	.	-1.33237	-1.75579	.	.	-1.45991	.	.	.			expressed protein
Sevir.2G323400	.	2.03135	2.23181	.	1.92361	2.18198	.	.	.	ATCDSP32,CDSP32	chloroplastic drought-induced stress protein of 32 kD	thioredoxin, putative, expressed
Sevir.2G324100	.	.	1.19773	.	.	1.29483	.	.	.	CPY,SCPL49	SERINE CARBOXYPEPTIDASE-LIKE 49	OsSCP39 - Putative Serine Carboxypeptidase homologue, expressed
Sevir.2G324400	.	.	.	.	.	1.11065	.	.	.		Amidase family protein	amidase, putative, expressed
Sevir.2G324500	.	.	1.11608	1.19434	1.24722	1.35668	.	.	.		Amidase family protein	amidase, putative, expressed
Sevir.2G324800	1.69287	1.97765	1.07258	1.85747	2.13774	1.89713	.	.	.	XTH32	xyloglucan endotransglucosylase/hydrolase 32	glycosyl hydrolases family 16, putative, expressed
Sevir.2G325500	-2.25413	-1.55368	-1.07131	-2.21292	-1.70187	-1.26512	.	.	.		F-box family protein with a domain of unknown function (DUF295)	OsFBX291 - F-box domain containing protein, expressed
Sevir.2G326100	1.01922	.	.	.	.	.	.	.	.		alpha/beta-Hydrolases superfamily protein	calmodulin-binding heat-shock protein, putative, expressed
Sevir.2G326200	-1.06536	.	.	-1.14514	-1.19696	.	.	.	.		NB-ARC domain-containing disease resistance protein	disease resistant protein, identical, putative, expressed
Sevir.2G326700	.	.	.	1.84849	.	1.78489	.	.	-2.57678	ADF11	actin depolymerizing factor 11	actin-depolymerizing factor, putative, expressed
Sevir.2G328333	.	-9.48977	.	.	.	.	.	.	.
Sevir.2G328400	.	.	.	.	1.14126	1.32987	.	.	.		Ribosomal protein L23/L15e family protein	60S ribosomal protein L15, putative, expressed
Sevir.2G329100	.	.	-1.03498	.	.	.	.	.	.	AtUGT85A2,UGT85A2	UDP-glucosyl transferase 85A2	indole-3-acetate beta-glucosyltransferase, putative, expressed
Sevir.2G329200	-1.15831	-1.06887	.	-1.10726	.	.	.	.	.	NDF4	NDH-dependent cyclic electron flow 1	2Fe-2S iron-sulfur cluster binding domain containing protein, expressed
Sevir.2G329266	-2.56763	.	-2.52758	-3.11681	.	.	.	.	-1.77027
Sevir.2G330500	.	.	.	.	.	1.10981	.	.	.	RPS15A	ribosomal protein S15A	40S ribosomal protein S15a, putative, expressed
Sevir.2G330900	1.03967	1.22661	.	.	1.19942	1.13972	.	.	.	NDPK1	Nucleoside diphosphate kinase family protein	nucleoside diphosphate kinase, putative, expressed
Sevir.2G331600	.	.	-1.62633	1.20718	1.2789	2.07478	.	-2.14467	-3.71378		Peroxidase superfamily protein	peroxidase precursor, putative, expressed
Sevir.2G333100	.	.	1.0065	.	.	.	.	.	.		Pentatricopeptide repeat (PPR) superfamily protein	PPR repeat domain containing protein, putative, expressed
Sevir.2G333800	-1.15044	-1.21567	.	-1.17711	-1.22991	.	.	.	.	CKB4	casein kinase II beta subunit 4	casein kinase II subunit beta-4, putative, expressed
Sevir.2G334000	-1.0298	.	.	.	.	.	.	.	.	UGLYAH	ureidoglycine aminohydrolase	cupin 2, conserved barrel domain protein, putative, expressed
Sevir.2G334700	.	1.61425	1.14573	.	1.03909	1.17499	.	.	.	ATCHS,CHS,TT4	Chalcone and stilbene synthase family protein	chalcone synthase, putative, expressed
Sevir.2G334750	-1.41823	-1.39021	-1.52068	-1.29748	-1.45948	-1.43829	.	.	.
Sevir.2G335000	.	1.45332	1.87252	.	1.36579	1.80199	.	.	.		Calcium-dependent lipid-binding (CaLB domain) family protein	GTPase activating protein, putative, expressed
Sevir.2G335300	1.19598	.	.	1.02648	.	.	.	.	.	ALF5	MATE efflux family protein	MATE efflux family protein, putative, expressed
Sevir.2G335600	1.54822	1.08729	.	1.6985	1.0881	.	.	.	.	UGT71C4	UDP-glucosyl transferase 71C4	anthocyanidin 5,3-O-glucosyltransferase, putative, expressed
Sevir.2G335700	.	1.21423	.	.	1.35771	.	.	.	.	UGT71B1	UDP-glucosyl transferase 71B1	anthocyanidin 5,3-O-glucosyltransferase, putative, expressed
Sevir.2G336000	.	-1.01404	-2.02658	.	-1.18899	-2.57151	.	.	.	UGT88A1	UDP-glucosyl transferase 88A1	UDP-glucoronosyl and UDP-glucosyl transferase domain containing protein, expressed
Sevir.2G336700	-1.4019	.	.	.	.	.	.	.	.
Sevir.2G336750	-1.30772	-1.68176	-1.24694	-1.12665	.	.	.	-1.06945	.
Sevir.2G336800	-1.39868	-1.292	.	.	-1.05932	.	.	.	.		Disease resistance protein (CC-NBS-LRR class) family	NB-ARC domain containing protein, expressed
Sevir.2G336900	1.65837	1.16111	.	1.211	.	.	.	.	.		Plant protein of unknown function (DUF869)	retrotransposon protein, putative, unclassified, expressed
Sevir.2G337000	.	.	.	.	1.33253	1.16749	.	.	.		Transducin/WD40 repeat-like superfamily protein	WD domain, G-beta repeat domain containing protein, expressed
Sevir.2G337400	-1.41132	-1.5461	-1.36793	-1.65347	-1.69168	-1.50962	.	.	.	ATBET9,BET9	bromodomain and extraterminal domain protein 9	bromodomain domain containing protein, expressed
Sevir.2G338700	1.08027	1.0791	.	.	.	.	.	.	.		ATP-dependent protease La (LON) domain protein	ATP-dependent protease, putative, expressed
Sevir.2G338900	1.01566	1.00993	1.27936	.	1.14878	1.33833	.	.	.	MAP1B,MAP1C	methionine aminopeptidase 1B	peptidase, M24 family protein, putative, expressed
Sevir.2G340100	.	.	.	.	1.30813	.	.	.	.
Sevir.2G341200	.	1.15466	.	.	.	1.00808	.	.	.	ATPC1	ATPase, F1 complex, gamma subunit protein	ATP synthase gamma chain, putative, expressed
Sevir.2G341400	.	.	.	.	-1.05683	.	.	.	.		DNA binding;zinc ion binding;nucleic acid binding;nucleic acid binding	OsFBX40 - F-box domain containing protein, expressed
Sevir.2G342050	-1.95287	-1.70157	-1.58522	-1.85788	-1.82326	-1.60737	.	.	.		BNR/Asp-box repeat family protein	BNR/Asp-box repeat family protein, putative, expressed
Sevir.2G342166	.	.	.	-1.12851	.	.	.	.	.		BNR/Asp-box repeat family protein	BNR/Asp-box repeat family protein, putative, expressed
Sevir.2G342300	.	.	.	.	.	.	.	.	1.1446		Protein of unknown function, DUF584	DUF584 domain containing protein, putative, expressed
Sevir.2G342401	-9.96759	.	-9.96539	.	-9.98947	-9.94887	.	.	.
Sevir.2G342500	1.0733	.	.	.	.	.	.	.	.			expressed protein
Sevir.2G342900	1.11999	1.50542	.	.	1.66869	1.54512	.	.	.			expressed protein
Sevir.2G343100	1.29887	1.15109	1.39084	1.37677	1.45835	1.45216	.	.	.		DEA(D/H)-box RNA helicase family protein	DEAD-box ATP-dependent RNA helicase, putative, expressed
Sevir.2G343200	-1.24329	.	1.53748	-1.13527	1.18683	1.92133	.	.	.		HSP20-like chaperones superfamily protein	hsp20/alpha crystallin family protein, putative, expressed
Sevir.2G343800	.	.	.	.	.	.	.	1.19546	.	BCS1	cytochrome BC1 synthesis	AAA family ATPase, putative, expressed
Sevir.2G344000	.	.	.	.	.	1.08678	.	.	.		Ribosomal L38e protein family	60S ribosomal protein L38, putative, expressed
Sevir.2G344100	.	.	.	.	.	.	.	-1.49817	.
Sevir.2G344150	.	-1.23655	.	.	.	.	.	.	.			uncharacterized protein ycf73, putative, expressed
Sevir.2G344700	1.23047	1.32545	.	1.12982	1.24813	1.07648	.	.	.			expressed protein
Sevir.2G344800	.	1.16519	.	.	1.38329	1.31769	.	.	.		Ankyrin repeat family protein	expressed protein
Sevir.2G344900	1.03704	.	.	.	.	.	.	.	.		phospholipases;galactolipases	patatin-like phospholipase family protein, expressed
Sevir.2G345500	-1.52217	-1.61565	-1.94932	-1.79408	-2.17021	-1.71312	.	.	.	ATSK13,SK13	shaggy-like kinase 13	CGMC_GSK.6 - CGMC includes CDA, MAPK, GSK3, and CLKC kinases, expressed
Sevir.2G345900	.	.	1.26846	.	.	1.11705	.	.	.	ATGLR3.4,GLR3.4,GLUR3	glutamate receptor 3.4	glutamate receptor, putative, expressed
Sevir.2G346100	4.84082	4.61697	4.5564	4.54603	4.25289	4.92993	.	.	.	ATGPT2,GPT2	glucose-6-phosphate/phosphate translocator 2	transporter family protein, putative, expressed
Sevir.2G346700	1.30709	1.3681	.	1.70288	1.62067	1.39189	.	.	.		nodulin MtN21 /EamA-like transporter family protein	auxin-induced protein 5NG4, putative, expressed
Sevir.2G346800	.	.	.	1.14868	.	.	.	.	.		nodulin MtN21 /EamA-like transporter family protein	integral membrane protein DUF6 containing protein, expressed
Sevir.2G347000	-1.70307	-1.65937	-1.31436	-1.75439	-1.51929	-1.55973	.	.	.		Ypt/Rab-GAP domain of gyp1p superfamily protein	TBC domain containing protein, expressed
Sevir.2G348000	-3.2443	-3.06891	-2.47664	-2.47832	-5.00173	-2.66775	.	1.90229	.	ICL	isocitrate lyase	isocitrate lyase, putative, expressed
Sevir.2G348300	-2.22632	-2.92293	-3.04278	-2.25734	-2.97833	-3.20235	.	.	.		Translation initiation factor SUI1 family protein	translation initiation factor SUI1, putative, expressed
Sevir.2G348800	.	.	-1.53766	.	-1.18145	.	.	.	.			expressed protein
Sevir.2G350300	-1.30008	-1.18958	.	-1.17098	-1.23249	.	.	.	.		S-locus lectin protein kinase family protein	TKL_IRAK_DUF26-la.4 - DUF26 kinases have homology to DUF26 containing loci, expressed
Sevir.2G350400	-1.30008	-1.18958	.	-1.17098	-1.23248	.	.	.	.	CRK10,RLK4	cysteine-rich RLK (RECEPTOR-like protein kinase) 10	TKL_IRAK_DUF26-lh.9 - DUF26 kinases have homology to DUF26 containing loci, expressed
Sevir.2G350700	-1.32458	.	-1.44097	.	.	.	.	.	-1.47305	CRK23	cysteine-rich RLK (RECEPTOR-like protein kinase) 23	TKL_IRAK_DUF26-la.4 - DUF26 kinases have homology to DUF26 containing loci, expressed
Sevir.2G351100	.	.	.	1.24607	.	.	.	.	.
Sevir.2G351300	-1.16241	-1.05429	-1.09296	-1.25129	-1.25898	-1.20528	.	.	.
Sevir.2G351700	.	1.04256	.	.	.	.	.	.	.		Receptor-like protein kinase-related family protein	TKL_IRAK_DUF26-la.5 - DUF26 kinases have homology to DUF26 containing loci, expressed
Sevir.2G352100	.	.	-1.0024	.	.	.	.	.	.		O-Glycosyl hydrolases family 17 protein	glucan endo-1,3-beta-glucosidase precursor, putative, expressed
Sevir.2G352666	-1.17768	.	.	.	.	.	.	.	-1.24629	CRK25	cysteine-rich RLK (RECEPTOR-like protein kinase) 25	TKL_IRAK_DUF26-ld.5 - DUF26 kinases have homology to DUF26 containing loci, expressed
Sevir.2G352800	.	.	-1.27452	.	.	1.66647	.	-1.70629	-2.95351		Cupredoxin superfamily protein	plastocyanin-like domain containing protein, putative, expressed
Sevir.2G353100	.	1.00157	1.32683	.	1.03598	1.50978	.	.	.	AT-BETA-AMY,ATBETA-AMY,BAM5,BMY1,RAM1	beta-amylase 5	beta-amylase, putative, expressed
Sevir.2G353300	.	.	.	.	.	1.02517	.	.	.		Ribosomal L28 family	ribosomal protein L28 protein, putative, expressed
Sevir.2G353400	-1.00697	-1.58458	-2.25558	-1.03682	-1.6158	-1.7361	.	.	.		Protein of unknown function (DUF1218)	expressed protein
Sevir.2G354000	.	.	.	.	-1.34263	-1.18144	.	.	.	PAT1	GRAS family transcription factor	chitin-inducible gibberellin-responsive protein, putative, expressed
Sevir.2G354100	-1.83104	.	.	-1.80944	.	.	.	.	.		Pentatricopeptide repeat (PPR) superfamily protein	pentatricopeptide, putative, expressed
Sevir.2G354200	.	.	.	.	1.04141	.	.	.	.	IDI2,IPIAT1,IPP2	isopentenyl pyrophosphate:dimethylallyl pyrophosphate isomerase 2	hydrolase, NUDIX family, domain containing protein, expressed
Sevir.2G354500	-1.21749	-1.19198	-1.5391	-1.57992	-1.0169	.	.	.	.			expressed protein
Sevir.2G355100	.	.	.	.	1.08362	1.15704	.	.	.		Ribosomal L38e protein family	60S ribosomal protein L38, putative, expressed
Sevir.2G355700	.	1.84216	2.57004	.	1.92458	2.45386	.	.	.		Pentatricopeptide repeat (PPR-like) superfamily protein	PPR repeat containing protein, expressed
Sevir.2G356000	.	1.00009	.	.	.	1.0035	.	.	.		Protein of unknown function, DUF538	expressed protein
Sevir.2G358000	.	-1.13003	-1.08438	.	.	-1.12992	.	.	.	ARK3,RK3	receptor kinase 3	serine/threonine-protein kinase receptor precursor, putative, expressed
Sevir.2G359000	.	.	.	.	.	.	.	.	-1.1584	ATCSLD5,CSLD5,SOS6	cellulose synthase-like D5	CSLF3 - cellulose synthase-like family F; beta1,3;1,4 glucan synthase, expressed
Sevir.2G359050	.	.	.	.	.	-1.1745	.	.	.
Sevir.2G359200	.	.	1.0969	.	.	.	.	.	.		Uncharacterised protein family (UPF0041)	UPF0041 domain containing protein, putative, expressed
Sevir.2G359400	.	.	.	2.09677	.	.	.	.	.			expressed protein
Sevir.2G360500	.	.	.	.	-1.00956	-1.10512	.	.	.		F-box family protein	OsFBX251 - F-box domain containing protein, expressed
Sevir.2G360550	.	.	.	.	.	1.60015	.	.	.
Sevir.2G360900	.	.	.	.	.	-1.01487	.	.	.	ATENT3,ENT3,FUR1	Major facilitator superfamily protein	nucleoside transporter, putative, expressed
Sevir.2G361300	.	.	1.24479	.	.	1.22643	.	.	.	ATENT3,ENT3,FUR1	Major facilitator superfamily protein	nucleoside transporter, putative, expressed
Sevir.2G361900	.	1.15084	.	.	1.62623	.	.	.	.	UGT88A1	UDP-glucosyl transferase 88A1	anthocyanidin 5,3-O-glucosyltransferase, putative, expressed
Sevir.2G362100	1.26448	.	.	1.11896	.	.	.	.	.		Protein kinase superfamily protein	ABC1 family domain containing protein, putative, expressed
Sevir.2G362200	1.26652	.	.	1.38683	.	.	.	.	.	ATM4,ATMYB102,MYB102	MYB-like 102	MYB family transcription factor, putative, expressed
Sevir.2G362400	1.6076	2.6353	2.60607	1.58169	2.46825	2.75907	.	.	.	LHCB4.2	light harvesting complex photosystem II	chlorophyll A-B binding protein, putative, expressed
Sevir.2G362700	-2.78852	-1.65434	-2.05092	-2.43618	-1.86389	-1.8605	.	.	.		Wound-responsive family protein	expressed protein
Sevir.2G362800	1.54153	1.82879	.	1.46362	1.78868	1.12485	.	.	.		Protein of unknown function (DUF1223)	uncharacterized secreted protein, putative, expressed
Sevir.2G363200	1.99846	1.09377	.	2.25036	1.14603	.	.	.	.		Dynein light chain type 1 family protein	dynein light chain type 1 domain containing protein, expressed
Sevir.2G363450	-9.36953	-9.41118	.	-9.33665	-9.39138	.	.	.	.
Sevir.2G363500	-3.84277	-2.3921	-2.42498	-4.51642	-3.75287	-4.41127	.	1.33752	1.97415	2-Oct,ATOCT2,OCT2	organic cation/carnitine transporter 2	organic cation transporter-related, putative, expressed
Sevir.2G363700	2.2695	2.9997	2.73221	2.38574	2.90246	3.07181	.	.	.	LHCB3,LHCB3*1	light-harvesting chlorophyll B-binding protein 3	chlorophyll A-B binding protein, putative, expressed
Sevir.2G365600	.	.	.	.	.	-1.20115	.	.	.	BRD4	bromodomain 4	bromodomain domain containing protein, expressed
Sevir.2G366200	.	1.2472	.	.	.	.	.	.	.		cell wall protein precursor, putative	expressed protein
Sevir.2G367300	4.79648	4.05046	3.21638	4.67427	3.82596	3.23545	.	.	.	CYP51,CYP51A2,CYP51G1,EMB1738	CYTOCHROME P450 51G1	cytochrome P450 51, putative, expressed
Sevir.2G367500	.	2.08879	2.31123	.	1.89711	2.0897	.	.	.		Cytochrome c	cytochrome c, putative, expressed
Sevir.2G368200	.	.	.	.	-1.24295	-1.13909	.	.	.			homeodomain-like, putative, expressed
Sevir.2G369300	1.57714	.	.	1.63946	.	.	.	.	.		Remorin family protein	remorin, putative, expressed
Sevir.2G369600	.	1.50756	2.37094	.	1.40138	2.0393	.	.	.		Chaperonin-like RbcX protein	expressed protein
Sevir.2G369700	.	-1.11055	-1.14738	.	-1.23078	-1.16104	.	.	.		zinc finger (C2H2 type, AN1-like) family protein	ZOS7-05 - C2H2 zinc finger protein, expressed
Sevir.2G369900	-1.13363	-1.00575	.	-1.08036	-1.03776	.	.	.	.		xylose isomerase family protein	xylose isomerase, putative, expressed
[truncated: 7,718 more rows]

## Sheet: S6
Supplementary Dataset S6. List of DEGs (log2FC >=1 and FDR < 0.05) in distinct pairwise combinations in A. thaliana during short-term TORC repression.
List of DEGs in different pairwise combinations in Arabidopsis thaliana. Values listed are log2FC values. "." means the gene is not differentially expressed in the respective pair. Criteria for differentially expressed: log2FC >=1 and FDR < 0.05
	log2FC									annotation
TAIR ID	2h_AZD_vs_0h	4h_AZD_vs_0h	6h_AZD_vs_0h	2h_DMSO_vs_0h	4h_DMSO_vs_0h	6h_DMSO_vs_0h	2h_AZD_vs_2h_DMSO	4h_AZD_vs_4h_DMSO	6h_AZD_vs_6h_DMSO	genename	description
AT5G62998	.	.	.	9.09691	.	10.3318	-9.3341	.	-10.4789		hypothetical protein
AT5G17847	.	.	.	9.05278	.	8.7325	-9.28772	.	.		hypothetical protein
AT3G13075	.	.	.	.	2.59254	.	-7.6203	-3.52628	-7.3374		hypothetical protein
AT3G18775	.	.	.	.	.	.	-6.90276	.	.		hypothetical protein
AT5G44306	.	.	.	2.40812	.	.	-3.0099	.	.		hypothetical protein
AT2G47844	.	.	.	.	.	.	-2.77452	.	.		hypothetical protein
AT2G31081	-2.71254	-3.20308	-1.41515	.	.	.	-2.55632	-3.00738	-1.62754	CLE4	CLAVATA3/ESR-RELATED 4
AT1G67110	-1.61159	.	.	.	1.06207	1.80204	-2.54728	-1.66854	-2.57742	CYP735A2	cytochrome P450, family 735, subfamily A, polypeptide 2
AT2G31085	-3.72772	-3.99756	-2.77138	-1.45989	-1.43231	-1.80902	-2.27374	-2.60986	.	CLE6	CLAVATA3/ESR-RELATED 6
AT5G48945	.	.	.	1.57693	.	.	-2.0764	.	.	LCR46	low-molecular-weight cysteine-rich 46
AT5G08150	-2.15305	-3.20541	-2.51357	.	.	-2.6203	-2.06474	.	.	SOB5	suppressor of phytochrome b 5
AT5G24313	.	.	.	.	.	.	-1.82666	-1.30002	.		transmembrane protein
AT1G70270	3.0821	4.2689	3.50668	4.78248	4.48473	.	-1.7046	.	.		transcription factor
AT1G76430	.	.	.	.	.	.	-1.68525	.	.	PHT1-9,PHT1;9	phosphate transporter 1;9
AT2G40715	-1.97219	.	.	.	.	.	-1.64654	.	.		hypothetical protein
AT2G39510	-2.56713	-1.88844	-1.33806	.	.	.	-1.64316	-1.07843	-1.0512	UMAMIT14	nodulin MtN21 /EamA-like transporter family protein
AT2G24762	.	.	.	.	.	.	-1.62234	-1.30217	-1.60744	GDU4	glutamine dumper 4
AT2G46860	.	.	.	1.78878	1.69242	1.96439	-1.5948	-1.66133	-1.74895	PPa3	pyrophosphorylase 3
AT1G70880	-1.14384	.	.	.	1.36108	1.63235	-1.57002	-1.82832	-2.17345		Polyketide cyclase/dehydrase and lipid transport superfamily protein
AT4G22080	-1.99368	-1.67017	-1.52824	.	.	.	-1.53798	-1.65441	-1.50041	RHS14	root hair specific 14
AT5G26930	-1.9851	.	-2.21255	.	.	-1.62863	-1.51661	.	.	GATA23	GATA transcription factor 23
AT5G57540	-1.01605	.	.	.	1.37036	.	-1.51561	-1.12644	-1.47546	XTH13	xyloglucan endotransglucosylase/hydrolase 13
AT2G24980	-1.23078	.	.	.	1.26123	1.274	-1.50119	-1.62913	-1.6194	EXT6	Proline-rich extensin-like family protein
AT1G12560	-1.08724	.	.	.	.	.	-1.48683	-1.37632	-1.35674	EXPA7	expansin A7
AT1G62980	.	.	.	.	1.20392	1.20491	-1.46941	-1.60886	-2.11757	EXPA18	expansin A18
AT3G27900	.	.	.	.	.	.	-1.45198	.	.		hypothetical protein (DUF1184)
AT5G06630	.	.	.	.	1.47064	1.35243	-1.43962	-1.82337	-1.92016		proline-rich extensin-like family protein
AT2G20835	-2.96126	-1.2624	-1.08466	-1.53323	-1.55168	-1.92975	-1.42934	.	.		hypothetical protein
AT5G03120	-1.35187	-1.94429	-1.82146	.	.	-1.27536	-1.42934	-1.00042	.		transmembrane protein
AT4G01630	-1.05541	-2.95573	-2.57466	.	.	.	-1.38187	-2.39695	-2.26246	EXPA17	expansin A17
AT5G57530	-1.35755	.	.	.	.	1.05856	-1.37963	.	-1.62738	XTH12	xyloglucan endotransglucosylase/hydrolase 12
AT4G08400	.	.	.	1.02007	1.64213	1.45752	-1.35421	.	-1.1432		Proline-rich extensin-like family protein
AT2G34610	.	.	.	1.63874	.	.	-1.3533	.	.		cotton fiber protein
AT3G49960	-1.3442	.	.	.	.	1.01012	-1.34404	.	.	PER35	Peroxidase superfamily protein
AT5G62730	.	.	.	1.7973	.	.	-1.34385	.	.	NPF4.7	Major facilitator superfamily protein
AT2G31083	-2.09431	-2.91345	-3.71924	.	-1.34891	.	-1.32431	.	-3.33061	CLE5	CLAVATA3/ESR-RELATED 5
AT5G44566	-2.1681	-1.14831	-1.14445	.	-1.58518	-1.38981	-1.31497	.	.		hypothetical protein
AT4G40090	-1.60966	.	.	.	.	.	-1.30075	.	.	AGP3	arabinogalactan protein 3
AT1G30840	-1.09619	-1.22144	.	.	.	.	-1.27336	-1.44317	.	PUP4	purine permease 4
AT4G11290	-1.451	-1.76595	-1.41289	.	.	.	-1.26032	-1.67031	-1.29148	PER39	Peroxidase superfamily protein
AT1G05650	.	.	-1.95023	.	.	.	-1.25957	-1.74387	-2.30504		Pectin lyase-like superfamily protein
AT4G34410	.	.	.	1.71279	.	.	-1.24365	.	.	ERF109,RRTF1	redox responsive transcription factor 1
AT3G46270	-1.42604	.	.	.	.	.	-1.21868	.	-1.13423		receptor protein kinase-like protein
AT5G40510	.	.	.	.	1.12235	1.15641	-1.20797	-1.67454	-1.48381		Sucrase/ferredoxin-like family protein
AT2G47530	.	.	.	.	.	.	-1.173	.	.		Pollen Ole e 1 allergen and extensin family protein
AT3G22125	-1.5419	.	.	.	.	.	-1.16776	.	.		transmembrane protein
AT4G12090	.	.	-1.31635	.	.	.	-1.15606	-1.21555	-1.45212		Cornichon family protein
AT5G04730	-2.49851	-1.6086	-1.59315	-1.34758	.	.	-1.15375	.	.		Ankyrin-repeat containing protein
AT3G54590	.	.	.	.	1.18681	1.28496	-1.15314	-1.48928	-1.55229	EXT2,HRGP1	hydroxyproline-rich glycoprotein
AT4G12330	.	.	.	.	.	.	-1.15301	-1.42132	.	CYP706A7	cytochrome P450, family 706, subfamily A, polypeptide 7
AT5G43350	.	.	.	1.4105	1.39917	1.19109	-1.13696	-1.29254	-1.18887	PHT1-1,PHT1;1	phosphate transporter 1;1
AT1G29775	.	.	.	2.35427	.	3.10684	-1.13323	.	-2.43813		hypothetical protein
AT3G12900	-2.62867	-2.57703	-3.88483	-1.49779	-1.10919	-2.26585	-1.13277	-1.50552	-1.66369		2-oxoglutarate (2OG) and Fe(II)-dependent oxygenase superfamily protein
AT5G06640	.	.	.	.	1.32803	1.45411	-1.12674	-1.50982	-1.51717	EXT10	Proline-rich extensin-like family protein
AT1G22380	.	.	.	1.08999	.	.	-1.11901	.	.	UGT85A3	UDP-glucosyl transferase 85A3
AT5G19110	1.76827	.	.	2.87755	1.86513	1.32143	-1.11558	-1.02762	.		Eukaryotic aspartyl protease family protein
AT5G04960	-1.33423	.	.	.	.	.	-1.109	.	-1.17856	PME46	Plant invertase/pectin methylesterase inhibitor superfamily
AT5G23220	.	1.03091	1.25005	1.95997	2.4663	2.68692	-1.09873	-1.47324	-1.48104	NIC3	nicotinamidase 3
AT3G53232	.	.	.	2.25078	.	.	-1.09565	.	.	RTFL1	ROTUNDIFOLIA like 1
AT5G65030	-1.07303	-1.45014	-1.09041	.	.	.	-1.09179	-1.08566	.		nitric oxide synthase-interacting protein
AT4G08410	.	.	.	.	1.87257	1.12915	-1.08675	-1.76831	-1.41906		Proline-rich extensin-like family protein
AT1G30870	.	.	.	.	.	.	-1.0775	-1.06045	-1.29567	PER7	Peroxidase superfamily protein
AT4G28850	-2.16007	-1.01755	-1.14368	-1.09092	.	.	-1.07033	-1.40433	.	XTH26	xyloglucan endotransglucosylase/hydrolase 26
AT4G16240	.	.	.	.	.	1.40124	-1.0701	.	.		hypothetical protein
AT2G48080	.	1.50237	2.09502	1.38911	2.85399	2.93044	-1.06708	-1.39021	.		oxidoreductase, 2OG-Fe(II) oxygenase family protein
AT3G04530	-1.28596	-1.98045	-1.88607	.	.	.	-1.06148	-1.76185	-1.25709	PPCK2	phosphoenolpyruvate carboxylase kinase 2
AT4G25310	.	-1.08547	-1.09026	.	.	.	-1.05528	-1.58949	-1.7238		2-oxoglutarate (2OG) and Fe(II)-dependent oxygenase superfamily protein
AT1G54000	-1.58162	-1.25776	-1.35134	.	.	.	-1.05473	-1.90193	-1.95246	GLL22	GDSL-like Lipase/Acylhydrolase superfamily protein
AT1G54970	.	.	.	.	.	.	-1.03551	.	.	PRP1	proline-rich protein 1
AT4G30250	.	.	.	1.79374	1.08812	.	-1.03329	.	-1.26202		P-loop containing nucleoside triphosphate hydrolases superfamily protein
AT1G11080	-1.99823	-2.79806	-2.82943	.	-1.8466	-1.59256	-1.02994	.	-1.27627	scpl31	serine carboxypeptidase-like 31
AT1G18140	.	.	.	.	.	.	-1.02964	.	.	LAC1	laccase 1
AT3G62950	-3.84611	-4.13763	-3.39932	-2.8203	-2.78557	-2.19147	-1.02125	-1.4106	-1.29628	GRXC11	Thioredoxin superfamily protein
AT3G14260	-3.12322	-3.7098	-3.21851	-2.10506	-2.37931	-1.93028	-1.01762	.	-1.32333		LURP-one-like protein (DUF567)
AT4G33730	-1.41367	.	-1.15935	.	.	.	-1.01655	.	.		CAP (Cysteine-rich secretory proteins, Antigen 5, and Pathogenesis-related 1 protein) superfamily protein
AT5G04950	.	.	.	1.28517	1.21856	.	-1.01004	-1.16956	-1.21833	NAS1	nicotianamine synthase 1
AT2G23130	-1.22574	-1.40581	-1.82797	.	-1.06521	-1.08001	-1.00391	.	.	AGP17	arabinogalactan protein 17
AT1G07900	5.76905	5.64331	6.31217	4.76398	3.74556	4.00671	1.00148	1.86103	2.24844	LBD1	LOB domain-containing protein 1
AT3G08860	1.43204	2.36138	3.79311	.	1.00869	1.53203	1.0104	1.31785	2.214	PYD4	PYRIMIDINE 4
AT5G52710	1.04913	1.50326	.	.	.	.	1.01798	.	.		Copper transport protein family
AT3G42725	.	.	.	-1.12592	.	.	1.02043	.	.		Putative membrane lipoprotein
AT1G49000	1.36686	1.15295	1.00012	.	.	.	1.03064	.	.		transmembrane protein
AT4G18250	.	1.29092	1.32964	.	.	.	1.03816	1.10743	.		receptor Serine/Threonine kinase-like protein
AT2G13810	1.35963	2.59212	2.43205	.	1.19139	1.34791	1.04396	1.36438	1.04154	ALD1	AGD2-like defense response protein 1
AT3G11370	.	.	1.10047	.	.	.	1.052	.	1.02948		Cysteine/Histidine-rich C1 domain family protein
AT2G43000	1.28108	1.41096	1.88306	.	.	.	1.05219	1.24176	1.44678	JUB1,NAC042	NAC domain containing protein 42
AT5G37300	3.62279	3.14528	3.52185	2.56465	1.39663	.	1.05258	1.71511	2.56298	WSD1	O-acyltransferase (WSD1-like) family protein
AT5G01520	2.16219	2.15657	2.24285	1.10909	1.08136	.	1.05349	1.03867	1.34746	AIRP2	RING/U-box superfamily protein
AT2G38340	2.26926	2.12169	2.22472	.	.	.	1.05355	.	1.35904	DREB19,DREB2E	Integrase-type DNA-binding superfamily protein
AT4G21830	.	.	.	.	.	.	1.05443	.	.	MSRB7	methionine sulfoxide reductase B7
AT2G39800	2.99284	3.97822	3.67463	1.92995	3.16556	2.45724	1.06316	.	1.16985	P5CS1,P5CSA	delta1-pyrroline-5-carboxylate synthase 1
AT5G53710	4.65602	2.41377	2.9904	3.5924	.	.	1.06445	1.46893	2.37915		hypothetical protein
AT4G16400	.	.	.	.	.	.	1.07104	.	.		transmembrane protein
AT3G56891	1.0291	1.62206	1.90089	.	.	.	1.07117	1.22546	1.67229	HIPP45	Heavy metal transport/detoxification superfamily protein
AT2G04070	1.57912	2.57311	2.28929	.	.	.	1.07831	1.72196	1.60083	DTX4	MATE efflux family protein
AT3G44769	.	.	.	-1.62688	-2.08383	-1.5002	1.081	.	1.19339		hypothetical protein
AT5G15500	4.41136	4.76924	5.3252	3.3312	3.58033	3.44433	1.08107	1.16003	1.83379		Ankyrin repeat family protein
AT1G68450	1.34676	1.39009	1.53139	.	.	.	1.08354	1.29916	1.27665	PDE337,VQ8	VQ motif-containing protein
AT4G28085	.	.	.	.	.	-1.21892	1.0863	1.5442	1.28387		transmembrane protein
AT2G26560	.	.	1.8082	.	-1.05051	.	1.09576	1.85987	2.24309	PLA2A,PLP2	phospholipase A 2A
AT4G19370	.	.	.	-1.22181	-1.59797	-1.75874	1.09715	1.11634	1.04046		chitin synthase, putative (DUF1218)
AT2G18050	.	.	.	-1.4392	-1.40072	-1.19257	1.1013	1.02867	1.51481	HIS1-3	histone H1-3
AT1G45165	.	.	.	-1.42004	.	.	1.10394	.	.		Expressed protein
AT5G37440	1.03577	.	1.27052	.	.	.	1.11007	.	.		Chaperone DnaJ-domain superfamily protein
AT5G19470	5.2191	7.27552	9.72709	.	5.00612	6.34261	1.11113	2.25004	3.32438	NUDT24	nudix hydrolase homolog 24
AT4G37295	.	.	.	-1.49556	-1.57973	-1.17714	1.11719	1.5393	1.31371		hypothetical protein
AT5G20045	1.44676	.	.	.	.	1.03114	1.12277	-1.41666	.		transmembrane protein
AT3G28510	.	1.91663	1.85086	.	.	.	1.12692	1.24481	1.14682		P-loop containing nucleoside triphosphate hydrolases superfamily protein
AT1G19250	1.67589	2.00425	1.99783	.	1.05265	.	1.12989	.	.	FMO1	flavin-dependent monooxygenase 1
AT5G13900	1.65381	2.09631	1.80997	.	.	.	1.13038	1.48627	1.29686	VAS	Bifunctional inhibitor/lipid-transfer protein/seed storage 2S albumin superfamily protein
AT5G39240	.	.	.	.	.	.	1.1348	.	.		transcription factor UPBEAT-like protein
AT5G35525	.	.	.	-1.32897	.	-1.16172	1.13783	1.35299	1.88193	PCR3	PLAC8 family protein
AT1G23110	2.44379	1.57327	1.71197	1.30461	.	.	1.13924	.	.		fold protein
AT5G44567	.	.	.	-1.39785	.	.	1.14221	.	1.45476		hypothetical protein
AT3G21520	2.09564	2.30184	1.99383	.	.	.	1.15015	1.74628	2.61184	DMP1	transmembrane protein, putative (DUF679 domain membrane protein 1)
AT5G01300	2.8547	2.44267	3.03687	1.70108	.	1.42201	1.1547	1.58347	1.56989		PEBP (phosphatidylethanolamine-binding protein) family protein
AT1G44180	.	.	.	.	.	.	1.16698	.	1.25317		Peptidase M20/M25/M40 family protein
AT1G05450	1.77056	2.84384	2.76319	.	.	1.16842	1.16718	1.95089	1.55753		Bifunctional inhibitor/lipid-transfer protein/seed storage 2S albumin superfamily protein
AT1G20823	2.06376	2.16465	1.90992	.	.	.	1.16921	1.13553	1.39084	ATL80	RING/U-box superfamily protein
AT2G47770	3.64592	1.60876	2.80148	2.47293	.	.	1.17352	.	2.05778	TSPO	TSPO(outer membrane tryptophan-rich sensory protein)-like protein
AT5G49850	1.05684	2.05483	2.13272	.	1.2812	1.90817	1.1773	.	.	JAL46	Mannose-binding lectin superfamily protein
AT2G03260	.	.	.	-1.27481	-1.14576	-1.11017	1.18618	1.09832	.	PHO1-H2	EXS (ERD1/XPR1/SYG1) family protein
AT3G02480	3.54005	3.03804	4.57428	2.35248	2.10771	2.35943	1.18759	.	2.16572		Late embryogenesis abundant protein (LEA) family protein
AT2G35070	5.03222	4.76673	5.4323	3.84711	.	.	1.18998	2.03896	1.81456		transmembrane protein
AT1G69490	.	.	.	.	-1.48881	-1.49954	1.1919	1.35335	1.44599	NAC029,NAP	NAC-like, activated by AP3/PI
AT5G04120	.	.	.	-1.7733	-1.42683	.	1.19671	.	.	IPSP	Phosphoglycerate mutase family protein
AT5G64810	.	.	.	.	.	.	1.20443	.	.	WRKY51	WRKY DNA-binding protein 51
AT1G14550	2.55466	2.92452	3.00567	1.34477	1.81641	1.12959	1.21342	1.06906	1.82819	PER5	Peroxidase superfamily protein
ATCG01060	.	.	.	-1.36525	.	.	1.223	.	.	PSAC	iron-sulfur cluster binding;electron carriers;4 iron, 4 sulfur cluster binding protein
ATCG00720	.	.	1.35605	.	.	.	1.22562	.	.	PETB	photosynthetic electron transfer B
AT4G33720	.	.	.	.	.	-1.11169	1.22697	.	1.28355		CAP (Cysteine-rich secretory proteins, Antigen 5, and Pathogenesis-related 1 protein) superfamily protein
AT5G56960	1.33468	1.39714	.	.	.	.	1.23154	1.27791	.		basic helix-loop-helix (bHLH) DNA-binding family protein
AT4G22214	.	.	.	.	.	.	1.2365	.	.		Defensin-like (DEFL) family protein
AT4G26145	.	.	.	.	.	.	1.23684	.	.		hypothetical protein
AT3G09290	1.78581	1.45417	1.69197	.	1.28957	1.13869	1.24565	.	.	TAC1	telomerase activator1
AT5G66400	3.24738	3.10341	3.78488	1.99398	2.08444	1.97636	1.25085	.	1.75952	RAB18	Dehydrin family protein
AT5G52670	.	.	.	.	.	.	1.25474	.	.		Copper transport protein family
AT2G13960	.	.	.	-1.25004	.	.	1.25934	.	.		Homeodomain-like superfamily protein
AT3G26512	.	-1.03327	-1.37082	.	.	.	1.26121	.	.		hypothetical protein
AT5G46295	.	.	.	.	.	-1.05198	1.26133	1.56034	1.42932		transmembrane protein
AT2G15830	1.03196	1.23444	1.42713	.	.	.	1.26389	1.46831	1.29702		hypothetical protein
AT3G13433	1.76928	2.54237	2.75373	.	1.63253	.	1.27218	.	2.18945		transmembrane protein
AT5G36970	1.32853	.	.	.	-2.54114	.	1.27881	2.88378	.	NHL25	NDR1/HIN1-like 25
AT2G01300	1.34541	1.95775	2.1658	.	.	.	1.28127	1.60877	2.3216		mediator of RNA polymerase II transcription subunit
AT2G35730	.	.	.	.	-1.17674	.	1.29081	1.14574	1.2702		Heavy metal transport/detoxification superfamily protein
AT1G02450	1.50014	2.07592	4.14374	.	.	2.18726	1.29275	1.32561	1.93546	NIMIN1,NIMIN-1	NIM1-interacting 1
AT2G26400	.	.	.	-1.90936	-1.01889	.	1.2989	.	.	ARD,ARD3	acireductone dioxygenase 3
AT5G06760	4.50368	3.4355	4.29933	3.18335	1.16622	1.54134	1.31967	2.23994	2.70496	LEA4-5,LEA46	Late Embryogenesis Abundant 4-5
AT4G04972	.	-1.16604	.	-1.89441	-1.85188	-1.73382	1.32344	.	.		hypothetical protein
AT2G25297	1.26429	.	1.07263	.	.	.	1.33642	.	1.36773		transmembrane protein
AT4G32950	.	1.63275	2.27734	.	.	.	1.34463	1.6019	1.62033		Protein phosphatase 2C family protein
AT3G54065	.	1.3845	1.02868	.	.	.	1.34778	1.70888	.		LOW protein: ankyrin repeat protein
AT5G45630	2.65567	1.70599	1.45558	1.31162	.	.	1.34829	2.05932	2.1719		senescence regulator (Protein of unknown function, DUF584)
AT4G00695	.	.	.	.	.	.	1.3503	.	.		Spc97/Spc98 family of spindle pole body (SBP) component
AT3G13435	1.30921	1.43395	1.30703	.	.	.	1.36472	1.60109	1.86329		transmembrane protein
AT5G52720	1.27721	1.71062	.	.	.	.	1.37286	1.00902	.		Copper transport protein family
AT5G46960	.	1.41245	2.44825	.	.	.	1.38104	1.97556	2.02811	PMEI12	Plant invertase/pectin methylesterase inhibitor superfamily protein
AT4G04990	1.35977	1.54859	1.51765	.	.	.	1.39456	1.46753	1.87243		serine/arginine repetitive matrix-like protein (DUF761)
AT1G07985	2.02278	1.13417	1.22214	.	.	.	1.416	.	.		Expressed protein
AT3G23123	2.07941	3.04512	2.05993	.	.	.	1.48519	1.4337	.		transmembrane protein
AT5G46085	1.65984	.	.	.	.	.	1.49784	.	.		hypothetical protein
AT5G51465	1.16057	1.03467	.	.	.	.	1.51987	1.43427	1.27843		hypothetical protein
AT5G59310	6.6007	7.62351	9.12849	5.07894	6.17328	6.78258	1.52391	1.41546	2.29727	LTP4	lipid transfer protein 4
AT5G26690	2.02241	1.98942	1.68316	.	.	.	1.5266	1.5344	1.18006	HIPP02	Heavy metal transport/detoxification superfamily protein
AT5G22570	1.05642	.	1.52535	.	.	.	1.54555	.	1.28752	WRKY38	WRKY DNA-binding protein 38
AT1G75830	2.2345	.	3.01594	.	.	.	1.5935	2.85942	.	LCR67,PDF1.1	low-molecular-weight cysteine-rich 67
AT5G43068	2.83462	.	3.54224	.	.	.	1.61261	.	2.26806		transmembrane protein
AT1G04330	1.92244	3.36978	3.23325	.	1.19987	.	1.63591	2.14879	2.4133		hypothetical protein
AT1G29100	.	.	.	.	-1.15059	-1.12164	1.64212	1.67358	1.87296		Heavy metal transport/detoxification superfamily protein
AT1G58320	.	1.12975	1.57607	-1.05398	.	.	1.69865	1.79601	2.38324	PCR9	PLAC8 family protein
AT2G23270	2.00047	2.00959	1.83912	.	.	.	1.75391	1.44087	1.74613		transmembrane protein
AT5G27765	2.65504	3.36845	3.02041	.	.	.	1.78485	2.85262	2.80621		transmembrane protein
AT5G28610	.	.	.	-1.42507	.	-1.68836	1.78919	.	1.42298		LOW protein: ATP-dependent RNA helicase DRS1-like protein
AT1G64020	.	.	.	.	.	.	1.79909	.	.		Serine protease inhibitor (SERPIN) family protein
AT4G31355	.	.	.	.	.	.	1.80133	.	.		hypothetical protein
AT5G66890	1.92752	1.99426	1.90105	.	.	.	1.87112	1.57855	1.52011		Leucine-rich repeat (LRR) family protein
AT2G21900	1.90603	2.11476	1.47008	.	.	.	1.97662	2.5162	1.91407	WRKY59	WRKY DNA-binding protein 59
AT2G07751	-1.21265	-1.93345	-2.14978	-3.24	-1.47343	-1.65128	2.06092	.	.		NADH:ubiquinone/plastoquinone oxidoreductase, chain 3 protein
AT5G52300	3.24319	1.56871	3.17853	1.13164	.	.	2.10621	1.37282	2.67295	LTI65	CAP160 protein
AT5G43840	2.01762	.	.	.	.	.	2.15368	.	.	HSFA6A	heat shock transcription factor A6A
AT5G04380	5.51651	.	5.14011	.	.	.	2.17242	.	2.31828		S-adenosyl-L-methionine-dependent methyltransferases superfamily protein
AT5G41090	6.70725	.	.	.	.	.	2.24726	.	.	anac095,NAC095	NAC domain containing protein 95
AT3G17520	2.30641	.	1.85007	.	.	.	2.39201	.	1.58411		Late embryogenesis abundant protein (LEA) family protein
AT3G50610	7.42687	9.19461	9.65049	.	6.67859	6.68591	2.40264	2.52762	2.88178	CEP9	DNA-directed RNA polymerase II subunit RPB1-like protein
AT1G06135	2.69486	3.53109	3.5115	.	.	.	2.49425	1.91713	2.50705		transmembrane protein
ATCG00300	.	.	.	-3.08569	2.68775	.	2.61102	-3.07654	.	PSBZ,YCF9	YCF9
AT1G52690	4.10744	2.54385	3.96526	1.4575	.	1.10506	2.64991	1.73049	2.8113	LEA7	Late embryogenesis abundant protein (LEA) family protein
AT4G16983	-4.18589	-13.2164	-13.2377	-10.517	-13.2662	-13.1928	6.3221	.	.		hypothetical protein
AT3G18291	6.10591	.	.	.	.	.	6.38682	.	.		hypothetical protein
AT2G27313	.	.	.	.	.	2.26114	6.85237	.	-8.21539		hypothetical protein
AT4G18500	.	.	.	.	.	.	7.30603	.	.		hypothetical protein
AT3G62695	.	.	.	.	.	.	8.6342	.	.		hypothetical protein
ATCG00590	.	-2.99764	-11.2984	-11.5102	2.42194	-2.76392	10.2231	-5.46675	.	ORF31	electron carrier
AT1G01020	.	.	.	.	.	-1.23675	.	.	.	ARV1	ARV1 family protein
AT1G01060	-2.12765	-4.77223	-7.22755	-2.09775	-4.96578	-7.80599	.	.	.	LHY	Homeodomain-like superfamily protein
AT1G01070	.	-1.41863	-1.60164	.	.	.	.	.	.	UMAMIT28	nodulin MtN21 /EamA-like transporter family protein
AT1G01100	.	.	-1.01088	.	.	.	.	.	.	RPP1A	60S acidic ribosomal protein family
AT1G01110	.	.	-1.077	.	.	.	.	.	.	IQD18	IQ-domain 18
AT1G01120	1.68611	.	.	1.83498	.	.	.	.	.	KCS1	3-ketoacyl-CoA synthase 1
AT1G01180	-1.14942	-1.59251	-1.73496	-1.11791	-1.19929	-1.22931	.	.	.		S-adenosyl-L-methionine-dependent methyltransferases superfamily protein
AT1G01190	.	1.51316	2.25375	.	1.26759	1.45531	.	.	.	CYP78A8	cytochrome P450, family 78, subfamily A, polypeptide 8
AT1G01225	.	.	1.00644	.	.	.	.	.	.		NC domain-containing protein-like protein
AT1G01240	.	.	.	-1.0964	.	.	.	.	.		transmembrane protein
AT1G01250	3.40522	4.14957	4.59109	3.02911	3.40276	3.39139	.	.	1.15392	ERF023	Integrase-type DNA-binding superfamily protein
AT1G01300	.	.	.	.	1	1.28364	.	.	.	APF2	Eukaryotic aspartyl protease family protein
AT1G01340	.	.	.	.	.	.	.	.	1.04744	CNGC10	cyclic nucleotide gated channel 10
AT1G01360	.	.	.	.	.	-1.02842	.	.	.	PYL9,RCAR1	regulatory component of ABA receptor 1
AT1G01390	.	.	-1.21348	.	.	-1.41859	.	.	.		UDP-Glycosyltransferase superfamily protein
AT1G01400	-3.45392	-4.30498	-5.12106	-2.90219	-3.47377	-5.03807	.	.	.		hypothetical protein
AT1G01420	1.66525	1.52193	1.63462	1.71809	1.41943	1.05533	.	.	.	UGT72B3	UDP-glucosyl transferase 72B3
AT1G01450	-1.40732	.	.	-1.36759	.	.	.	.	.		Protein kinase superfamily protein
AT1G01470	3.09376	2.16868	2.71567	3.20916	1.83623	2.07965	.	.	.	LEA14	Late embryogenesis abundant protein
AT1G01480	1.58284	1.09766	1.35715	1.18523	.	.	.	1.52947	.	ACS2	1-amino-cyclopropane-1-carboxylate synthase 2
AT1G01490	.	-1.58883	-1.76702	.	-1.6037	-1.76519	.	.	.		Heavy metal transport/detoxification superfamily protein
AT1G01500	2.15236	2.39997	2.80942	2.16436	2.53681	2.69532	.	.	.		Erythronate-4-phosphate dehydrogenase family protein
AT1G01520	2.02104	.	.	1.66001	.	-2.11947	.	.	1.71082	ASG4	Homeodomain-like superfamily protein
AT1G01540	-1.20034	-1.03654	-1.31184	-1.11969	-1.22273	-1.20804	.	.	.		Protein kinase superfamily protein
AT1G01560	1.18933	1.79527	1.54564	.	.	.	.	1.11383	1.12336	MPK11	MAP kinase 11
AT1G01570	.	.	1.20852	.	.	.	.	.	.		transferring glycosyl group transferase (DUF604)
AT1G01580	-1.42485	-1.78807	-3.08522	.	-1.49969	-2.22568	.	.	.	FRO2	ferric reduction oxidase 2
AT1G01600	1.24243	1.332	1.11136	1.3655	.	.	.	.	.	CYP86A4	cytochrome P450, family 86, subfamily A, polypeptide 4
AT1G01610	1.05837	.	.	1.22429	.	.	.	.	.	GPAT4	glycerol-3-phosphate acyltransferase 4
AT1G01620	.	-1.42529	-1.77523	.	-1.33388	-1.44931	.	.	.	PIP1-3,PIP1C	plasma membrane intrinsic protein 1C
AT1G01640	-1.59965	-1.38607	.	-1.40804	-1.33572	.	.	.	.		BTB/POZ domain-containing protein
AT1G01680	2.41293	2.79759	2.4075	1.58737	1.37269	1.23261	.	1.38845	1.14336	PUB54	plant U-box 54
AT1G01720	.	.	.	.	.	.	.	.	1.21493	ATAF1,NAC002	NAC (No Apical Meristem) domain transcriptional regulator superfamily protein
AT1G01725	.	.	.	-1.02378	.	.	.	.	.		adenylosuccinate synthetase
AT1G01760	.	.	.	-1.0868	.	.	.	.	.		denosine deaminases acting on tRNA
AT1G01900	1.46565	1.72603	1.59711	1.48616	1.44045	1.27941	.	.	.	SBTI1.1	subtilase family protein
AT1G02050	-1.02996	-1.16542	-1.17196	-1.03686	-1.14956	-1.04555	.	.	.	LAP6,PKSA	Chalcone and stilbene synthase family protein
AT1G02060	-1.51652	-1.38435	-1.69185	-1.28726	-1.56484	-1.33946	.	.	.		Tetratricopeptide repeat (TPR)-like superfamily protein
AT1G02067	.	.	.	7.37527	.	.	.	.	.		hypothetical protein
AT1G02100	.	-1.09277	-1.02666	.	-1.29738	-1.15903	.	.	.	SBI1	Leucine carboxyl methyltransferase
AT1G02205	2.90046	2.73819	3.04289	2.34042	2.12214	2.08572	.	.	.	CER1	Fatty acid hydroxylase superfamily
AT1G02230	-1.03974	.	.	.	.	.	.	.	1.12804	NAC004	NAC domain containing protein 4
AT1G02260	-1.33223	.	.	-1.50675	-1.11153	.	.	.	.		Divalent ion symporter
AT1G02270	.	.	1.48225	.	.	1.22655	.	.	.		Calcium-binding endonuclease/exonuclease/phosphatase family
AT1G02280	-1.07111	-1.55767	-1.8062	.	-1.11355	-1.09784	.	.	.	TOC33	translocon at the outer envelope membrane of chloroplasts 33
AT1G02300	.	1.32992	2.56808	.	1.00675	2.06096	.	.	.	CATHB1	Cysteine proteinases superfamily protein
AT1G02310	1.35448	1.68592	1.667	.	.	.	.	.	1.30955	MAN1	Glycosyl hydrolase superfamily protein
AT1G02340	-1.95161	-2.45117	-1.83827	-2.28006	-1.54659	-1.58316	.	.	.	HFR1	basic helix-loop-helix (bHLH) DNA-binding superfamily protein
AT1G02350	-1.30158	-1.12708	.	-1.83357	.	.	.	.	.		protoporphyrinogen oxidase-like protein
AT1G02360	1.15978	.	.	.	.	.	.	.	.		Chitinase family protein
AT1G02390	1.76176	2.07725	2.35172	1.19859	1.82288	1.34544	.	.	.	GPAT2	glycerol-3-phosphate acyltransferase 2
AT1G02400	1.4441	.	.	1.47358	.	.	.	.	.	GA2OX6	gibberellin 2-oxidase 6
AT1G02405	.	.	.	6.99818	.	.	.	.	.		proline-rich family protein
AT1G02440	.	-1.15796	.	-1.44029	.	.	.	.	.	ARFD1A,ATARFD1A	ADP-ribosylation factor D1A
AT1G02460	2.94857	2.14931	2.52919	3.03705	2.5383	2.48538	.	.	.		Pectin lyase-like superfamily protein
AT1G02470	.	-1.7869	.	-1.41772	-2.7335	-1.9493	.	.	1.19325		Polyketide cyclase/dehydrase and lipid transport superfamily protein
AT1G02490	.	.	-1.37619	.	.	.	.	.	.		hypothetical protein
AT1G02610	-2.88829	-2.85978	-2.56389	-3.18658	-3.40079	-2.76491	.	.	.		RING/FYVE/PHD zinc finger superfamily protein
AT1G02620	-3.93899	-2.96632	-4.16407	-3.35314	-2.22932	-1.84877	.	.	.		Ras-related small GTP-binding family protein
AT1G02640	-3.56479	-4.04858	-3.95821	-2.90968	-3.69908	-3.21905	.	.	.	BXL2	beta-xylosidase 2
AT1G02650	-1.73562	-2.92736	-2.508	-1.91387	-1.41679	-1.68361	.	.	.		Tetratricopeptide repeat (TPR)-like superfamily protein
AT1G02660	-1.53033	-1.64539	-1.16172	-1.87194	-1.8597	-1.2849	.	.	.		alpha/beta-Hydrolases superfamily protein
AT1G02750	.	.	.	.	-1.15352	-1.42628	.	.	.	DI19-2	Drought-responsive family protein
AT1G02800	.	1.31181	1.06311	.	.	.	.	.	.	CEL2	cellulase 2
AT1G02810	.	.	-1.03959	.	.	.	.	.	-1.00463	PME7	Plant invertase/pectin methylesterase inhibitor superfamily
AT1G02816	.	.	.	.	-1.21666	-1.47302	.	.	.		pectinesterase (Protein of unknown function, DUF538)
AT1G02820	4.84334	3.34328	1.90676	4.65317	3.15242	1.09685	.	.	.	LEA2,LEA3	Late embryogenesis abundant 3 (LEA3) family protein
AT1G02850	1.28064	.	.	1.16318	.	.	.	.	1.04555	BGLU11	beta glucosidase 11
AT1G02860	.	.	.	-1.04474	.	.	.	.	.	BAH1,NLA	SPX (SYG1/Pho81/XPR1) domain-containing protein
AT1G02880	.	.	1.27088	.	.	.	.	.	.	TPK1	thiamin pyrophosphokinase1
AT1G02930	.	.	1.37448	.	.	.	.	.	.	GSTF6	glutathione S-transferase 6
AT1G02940	.	2.81335	2.77367	.	2.85318	.	.	.	.	ATGSTF5,GSTF5	glutathione S-transferase (class phi) 5
AT1G02965	.	.	1.69769	.	.	.	.	.	1.79565		hypothetical protein
AT1G02970	.	.	.	.	.	1.03113	.	.	.	WEE1	WEE1-like kinase
AT1G03010	.	.	.	.	.	-1.38933	.	.	.		Phototropic-responsive NPH3 family protein
AT1G03020	.	.	.	.	.	-1.43681	.	.	1.18687	GRXS1	Thioredoxin superfamily protein
AT1G03070	1.08105	1.60145	1.20792	.	.	.	.	1.36734	.		Bax inhibitor-1 family protein
AT1G03090	-1.6534	-2.39358	-1.93309	-2.00528	-2.76061	-2.27519	.	.	.	MCCA	methylcrotonyl-CoA carboxylase alpha chain
AT1G03130	.	1.818	1.84364	.	1.72761	1.85132	.	.	.	PSAD2,PSAD-2	photosystem I subunit D-2
AT1G03165	.	.	1.08022	.	1.25631	1.55222	.	.	.		hypothetical protein
AT1G03200	-1.00215	.	.	-1.1223	-1.1416	-1.1029	.	.	.		hypothetical protein
AT1G03250	.	1.02986	1.00712	.	.	.	.	.	.		R3H domain protein
AT1G03290	.	.	.	.	.	.	.	.	1.09141		ELKS/Rab6-interacting/CAST family protein
AT1G03310	1.39277	2.45399	2.71547	1.18898	2.1599	2.30738	.	.	.	DBE1,ISA2	debranching enzyme 1
AT1G03320	.	.	.	.	.	.	.	1.39818	.		hypothetical protein
AT1G03340	.	.	1.46031	.	.	.	.	.	.		hypothetical protein
AT1G03457	.	-1.50092	-1.87317	.	-1.16311	-1.26035	.	.	.		RNA-binding (RRM/RBD/RNP motifs) family protein
AT1G03495	1.04614	2.20582	2.38044	1.15567	2.14694	1.74833	.	.	.		HXXXD-type acyl-transferase family protein
AT1G03510	-1.06387	-1.27594	.	.	.	.	.	.	.	PCMP-E3	Tetratricopeptide repeat (TPR)-like superfamily protein
AT1G03520	.	.	.	.	.	-1.25459	.	.	.		Core-2/I-branching beta-1,6-N-acetylglucosaminyltransferase family protein
AT1G03590	.	.	.	.	-1.05244	-1.271	.	.	.	PPC6-6	Protein phosphatase 2C family protein
AT1G03610	-1.09925	-1.06457	-1.44915	-1.16837	-1.2544	-1.45696	.	.	.		plant/protein (DUF789)
AT1G03620	-1.32481	.	.	-1.47492	-1.10718	.	.	.	.		ELMO/CED-12 family protein
AT1G03630	.	1.53901	1.33675	.	1.42785	1.41044	.	.	.	PORC,POR C	protochlorophyllide oxidoreductase C
AT1G03650	-2.1326	-1.88193	-1.79808	-1.66962	-1.91801	-1.45905	.	.	.		Acyl-CoA N-acyltransferases (NAT) superfamily protein
AT1G03700	1.5018	2.23127	2.2152	.	.	1.60959	.	1.5187	.		Uncharacterized protein family (UPF0497)
AT1G03800	-2.38453	-1.24362	-1.67361	-1.95038	-1.27198	-3.05637	.	.	.	ERF10	ERF domain protein 10
AT1G03820	.	1.22673	2.01102	.	1.46362	1.9292	.	.	.		E6-like protein
AT1G03840	.	1.58101	1.32034	.	.	1.05289	.	.	.	MGP	C2H2 and C2HC zinc fingers superfamily protein
AT1G03850	-1.38706	-1.4635	-1.28198	-1.14449	-1.40939	-1.44206	.	.	.	GRXS13	Glutaredoxin family protein
AT1G03870	-1.62662	-2.0781	-2.38255	-1.24978	-1.67222	-1.80294	.	.	.	FLA9	FASCICLIN-like arabinoogalactan 9
AT1G03940	1.42164	2.98466	3.12749	1.46871	2.75366	2.48574	.	.	.	3AT1	HXXXD-type acyl-transferase family protein
AT1G04020	1.20796	1.122	.	.	1.12963	1.14855	.	.	.	ATBARD1,BARD1	breast cancer associated RING 1
AT1G04040	-1.0653	-1.72867	-1.72048	.	.	.	.	-1.23498	-1.29943		HAD superfamily, subfamily IIIB acid phosphatase
AT1G04130	1.26286	.	.	1.57393	.	.	.	.	.	TPR2	Tetratricopeptide repeat (TPR)-like superfamily protein
AT1G04220	3.06449	2.55879	2.46123	2.74554	1.37638	1.07286	.	1.1452	1.33884	KCS2	3-ketoacyl-CoA synthase 2
AT1G04250	1.49145	1.19256	.	1.52357	1.29429	.	.	.	.	AXR3,IAA17	AUX/IAA transcriptional regulator family protein
AT1G04280	-1.27326	-1.35777	-1.29268	-1.06547	-1.04402	-1.12068	.	.	.		P-loop containing nucleoside triphosphate hydrolases superfamily protein
AT1G04310	.	.	.	-1.30313	.	.	.	.	.	ERS2	ethylene response sensor 2
AT1G04370	.	.	.	.	4.09978	.	.	-3.79221	.	ERF14	Ethylene-responsive element binding factor 14
AT1G04480	.	-1.05102	-1.37291	.	.	.	.	.	-1.03239	RPL23C	Ribosomal protein L14p/L23e family protein
AT1G04570	2.35905	1.69582	2.37725	2.52361	.	1.00006	.	.	1.32982		Major facilitator superfamily protein
AT1G04610	.	.	-1.5935	.	.	.	.	.	-1.43533	YUC3	YUCCA 3
AT1G04620	-1.02459	-1.25965	-1.12772	.	-1.56576	-1.2946	.	.	.	HCAR	coenzyme F420 hydrogenase family / dehydrogenase, beta subunit family
AT1G04650	.	1.64962	1.33092	.	1.54058	1.5407	.	.	.		holliday junction resolvase
AT1G04680	.	.	1.11611	.	.	1.07955	.	.	.		Pectin lyase-like superfamily protein
AT1G04690	.	1.08691	1.36538	.	.	1.18547	.	.	.	KAB1	potassium channel beta subunit 1
AT1G04770	2.60071	2.41141	2.10137	2.58898	2.27929	2.16644	.	.	.		Tetratricopeptide repeat (TPR)-like superfamily protein
AT1G04820	.	.	.	.	.	1.1184	.	.	.	TUA4,TUBA4	tubulin alpha-4 chain
AT1G04880	2.06593	.	.	1.72786	1.60294	.	.	.	.	HMGB15	HMG (high mobility group) box protein with ARID/BRIGHT DNA-binding domain-containing protein
AT1G04980	.	.	.	.	1.79778	1.60704	.	-1.10142	.	PDIL2-2	PDI-like 2-2
AT1G04990	.	.	1.7802	.	.	1.0501	.	.	.		Zinc finger C-x8-C-x5-C-x3-H type family protein
AT1G05000	.	-1.11036	.	.	-1.15967	.	.	.	.	PFA-DSP1	Phosphotyrosine protein phosphatases superfamily protein
AT1G05020	-1.86506	-1.09335	.	-1.78226	.	.	.	.	.	AP180	ENTH/ANTH/VHS superfamily protein
AT1G05035	.	.	1.27881	-1.80353	.	.	.	1.8171	.		hypothetical protein
AT1G05065	1.32603	1.6209	1.83882	.	2.01548	1.78438	.	.	.	CLE20	CLAVATA3/ESR-RELATED 20
AT1G05100	4.2274	2.64317	3.37915	3.70363	1.39477	1.65868	.	1.20853	1.66495	MAPKKK18	mitogen-activated protein kinase kinase kinase 18
AT1G05160	.	.	-1.00756	.	-1.15233	.	.	.	.	CYP88A3,KAO1	cytochrome P450, family 88, subfamily A, polypeptide 3
AT1G05170	2.79364	2.06916	1.89714	2.64244	1.91178	1.55694	.	.	.	B3GALT2	Galactosyltransferase family protein
AT1G05210	.	.	.	.	.	1.14299	.	.	.		Transmembrane protein 97, Putative
AT1G05250	.	.	.	.	.	.	.	-1.18445	-1.08488	PER1	Peroxidase superfamily protein
AT1G05300	.	.	.	.	.	1.13932	.	.	.	ZIP5	zinc transporter 5 precursor
AT1G05340	.	.	.	.	-1.0029	-1.06949	.	1.08353	1.47852		cysteine-rich TM module stress tolerance protein
AT1G05420	1.1845	1.61285	1.87112	1.29207	1.49568	1.47104	.	.	.	ATOFP12,OFP12	ovate family protein 12
AT1G05470	.	.	-1.22572	.	.	.	.	.	.	CVP2,IP5P6	DNAse I-like superfamily protein
AT1G05540	1.09378	.	.	.	.	.	.	.	.		hypothetical protein (DUF295)
AT1G05560	1.01657	.	.	.	.	.	.	.	.	UGT1,UGT75B1	UDP-glucosyltransferase 75B1
AT1G05570	.	-1.11725	.	.	.	.	.	.	.	CALS1	callose synthase 1
AT1G05575	.	.	.	.	-1.24527	-1.89354	.	.	1.00999		transmembrane protein
AT1G05660	.	.	.	.	.	.	.	.	-1.55733		Pectin lyase-like superfamily protein
AT1G05675	.	.	.	.	.	.	.	1.73041	.	UGT74E1	UDP-Glycosyltransferase superfamily protein
AT1G05680	3.08853	1.82954	2.43847	2.33356	.	.	.	1.86528	1.45357	UGT74E2	Uridine diphosphate glycosyltransferase 74E2
AT1G05690	.	.	.	.	.	-1.19525	.	.	.	BT3	BTB and TAZ domain protein 3
AT1G05730	.	-1.77647	.	.	.	.	.	-1.4798	.		FAM136A-like protein (DUF842)
AT1G05750	-1.38153	-1.11273	.	-1.2307	-1.21954	.	.	.	.	PDE247	Tetratricopeptide repeat (TPR)-like superfamily protein
AT1G05783	.	.	.	.	.	.	.	.	1.30224		hypothetical protein
AT1G05805	.	.	1.06126	.	.	.	.	.	.	BHLH128	basic helix-loop-helix (bHLH) DNA-binding superfamily protein
AT1G05810	-2.13082	-1.94569	-2.11004	-1.91981	-2.12203	-1.70995	.	.	.	ARA,RABA5E	Rab GTPase-like A5A protein
AT1G05830	-1.04232	.	.	.	.	.	.	.	.	ATX2	trithorax-like protein 2
AT1G05840	-1.22147	-1.26216	-1.27883	-1.53038	-1.6933	-1.60905	.	.	.		Eukaryotic aspartyl protease family protein
AT1G05880	1.75221	2.12693	1.74529	1.45137	1.29297	.	.	.	.	ARI12	RING/U-box superfamily protein
AT1G05890	-1.33705	-1.34641	-1.2239	-1.50461	-1.59869	-1.50264	.	.	.	ARI5	RING/U-box superfamily protein
AT1G05970	.	.	.	-1.1883	.	.	.	.	.		RNA-binding (RRM/RBD/RNP motifs) family protein
AT1G06000	3.36153	2.28114	1.84644	3.28339	2.15757	1.64497	.	.	.	UGT89C1	UDP-Glycosyltransferase superfamily protein
AT1G06080	.	.	1.51956	.	.	2.15657	.	.	.	ADS1	delta 9 desaturase 1
AT1G06100	1.0085	1.5155	1.6951	1.0034	1.19038	1.3133	.	.	.		Fatty acid desaturase family protein
AT1G06120	1.17539	1.22809	1.25059	.	.	.	.	.	.		Fatty acid desaturase family protein
AT1G06137	1.55911	.	.	.	.	.	.	.	.		transmembrane protein
AT1G06210	1.09809	1.1506	1.18949	1.00805	.	.	.	.	.		ENTH/VHS/GAT family protein
AT1G06225	.	-3.45699	.	.	-2.50421	.	.	.	.	CLE3	CLAVATA3/ESR-RELATED 3
AT1G06260	-1.03596	.	.	.	.	.	.	.	.		Cysteine proteinases superfamily protein
AT1G06350	-1.14461	-1.40968	-1.50091	.	.	.	.	.	-1.23993	ADS4	Fatty acid desaturase family protein
AT1G06380	.	.	.	1.14671	.	.	.	.	.		Ribosomal protein L1p/L10e family
AT1G06390	-1.01518	-1.38328	-1.50735	.	-1.23807	-1.35681	.	.	.	ASK9,GSK1	GSK3/SHAGGY-like protein kinase 1
AT1G06430	1.52692	.	.	1.38945	.	.	.	.	.	FTSH8	FTSH protease 8
AT1G06460	.	1.30917	2.55158	.	1.03257	2.02189	.	.	.	ACD32.1	alpha-crystallin domain 32.1
AT1G06520	-1.72878	-2.42194	-2.45334	-1.91559	-1.93173	-2.32415	.	.	.	GPAT1	glycerol-3-phosphate acyltransferase 1
AT1G06540	2.23289	1.90684	1.84381	2.14693	1.04727	.	.	.	1.32735		hypothetical protein
AT1G06550	1.04598	.	.	1.0193	.	.	.	.	.		ATP-dependent caseinolytic (Clp) protease/crotonase family protein
AT1G06570	.	.	.	.	.	-1.37282	.	.	.	HPD,PDS1	4-hydroxyphenylpyruvate dioxygenase
AT1G06580	-1.07698	.	-1.0435	-1.3333	-1.21102	-1.08394	.	.	.		Pentatricopeptide repeat (PPR) superfamily protein
AT1G06620	.	.	.	1.06633	.	.	.	.	.		2-oxoglutarate (2OG) and Fe(II)-dependent oxygenase superfamily protein
AT1G06640	.	.	.	.	1.07053	.	.	.	.		2-oxoglutarate (2OG) and Fe(II)-dependent oxygenase superfamily protein
AT1G06645	-1.13294	.	.	-1.13422	.	-1.16331	.	.	.		2-oxoglutarate (2OG) and Fe(II)-dependent oxygenase superfamily protein
AT1G06680	.	1.11646	1.26823	.	.	1.12181	.	.	.	PSBP1,PSBP-1	photosystem II subunit P-1
AT1G06700	-1.13642	.	.	-1.01379	.	.	.	.	.	PTI11	Protein kinase superfamily protein
AT1G06830	.	.	.	-1.46796	.	.	.	.	.	GRXS11	Glutaredoxin family protein
AT1G06900	.	-1.18841	-1.33214	.	.	.	.	.	.		Insulinase (Peptidase family M16) family protein
AT1G06930	-1.25419	.	-1.31179	.	.	.	.	.	.		TPRXL
AT1G07050	1.06943	.	1.98366	.	.	1.88522	.	.	.		CCT motif family protein
AT1G07070	.	.	.	.	.	.	.	.	-1.09386	RPL35AA	Ribosomal protein L35Ae family protein
AT1G07110	-1.01042	-1.00138	-1.23087	-1.0013	-1.08695	-1.2824	.	.	.	F2KP,FKFBP	fructose-2,6-bisphosphatase
AT1G07135	.	.	-1.00553	-1.23048	-2.00213	-1.73638	.	1.13212	.		glycine-rich protein
AT1G07160	.	.	.	.	.	.	.	1.23559	.		Protein phosphatase 2C family protein
AT1G07170	-1.5656	-1.95372	-1.44118	-1.67029	-1.59009	-1.28264	.	.	.		PHF5-like protein
AT1G07175	-1.56744	.	.	-1.41783	.	.	.	.	.		alternative NAD(P)H dehydrogenase
AT1G07180	1.38558	.	.	1.27408	.	.	.	.	.	NDA1	alternative NAD(P)H dehydrogenase 1
AT1G07200	-1.01888	-1.19141	-1.36761	.	-1.31434	-1.66525	.	.	.	SMXL6	Double Clp-N motif-containing P-loop nucleoside triphosphate hydrolases superfamily protein
AT1G07280	.	1.39843	1.9118	.	1.16534	1.31874	.	.	.		Tetratricopeptide repeat (TPR)-like superfamily protein
AT1G07350	1.54211	1.31118	1.12041	2.12756	1.44819	1.18736	.	.	.	SR45a	RNA-binding (RRM/RBD/RNP motifs) family protein
AT1G07370	.	.	.	.	1.13623	1.35182	.	.	-1.20967	PCNA,PCNA1	proliferating cellular nuclear antigen 1
AT1G07400	2.73826	1.62225	1.48963	3.20975	.	.	.	.	.	HSP17.8	HSP20-like chaperones superfamily protein
AT1G07420	.	.	1.28925	.	.	1.00172	.	.	.	SMO2-1,SMO2-2	sterol 4-alpha-methyl-oxidase 2-1
AT1G07430	4.85225	5.56172	6.84985	3.97387	4.13149	4.32808	.	1.40704	2.46066	AIP1,HAI2	highly ABA-induced PP2C protein 2
AT1G07440	.	.	1.07383	.	.	.	.	.	.		NAD(P)-binding Rossmann-fold superfamily protein
AT1G07450	.	1.06993	.	.	.	.	.	.	.		NAD(P)-binding Rossmann-fold superfamily protein
AT1G07485	-1.46658	.	.	.	.	.	.	1.0943	.		hypothetical protein
AT1G07490	.	.	-1.61162	.	.	-1.40637	.	.	.	RTFL3	ROTUNDIFOLIA like 3
AT1G07570	-1.00306	-1.054	-1.51736	-1.04721	-1.54095	-1.76746	.	.	.	APK1A	Protein kinase superfamily protein
AT1G07600	1.04113	1.05434	1.024	1.28844	.	.	.	.	.	MT1A	metallothionein 1A
AT1G07620	.	.	.	.	.	.	.	.	1.07065	ATOBGM	GTP-binding protein Obg/CgtA
AT1G07645	.	.	.	-1.00342	.	.	.	.	.	ATDSI-1VOC,DSI-1VOC	dessication-induced 1VOC superfamily protein
AT1G07690	.	.	.	.	-1.32899	-1.55714	.	.	1.11696		transmembrane protein
AT1G07720	2.2271	1.36474	1.34777	2.20602	.	.	.	.	1.03849	KCS3	3-ketoacyl-CoA synthase 3
AT1G07730	.	.	.	.	-1.47252	.	.	.	.	DIR25	Disease resistance-responsive (dirigent-like protein) family protein
AT1G07745	.	.	.	.	.	-1.0448	.	.	.	RAD51D	DNA repair RAD51-like protein
AT1G07830	.	.	-1.09052	.	.	.	.	.	.		ribosomal protein L29 family protein
AT1G07885	.	2.25621	3.30372	.	2.29436	1.41008	.	.	1.81984		hypothetical protein
AT1G07890	1.78015	2.0764	1.87668	1.93611	1.87825	1.37243	.	.	.	APX1	ascorbate peroxidase 1
AT1G07902	.	.	.	-1.34937	.	.	.	.	.		hypothetical protein
AT1G07930	.	.	.	.	.	.	.	.	-1.00033	A1	GTP binding Elongation factor Tu family protein
AT1G08040	.	.	1.06761	.	.	.	.	.	.		trimethylguanosine synthase (DUF707)
AT1G08070	-1.35624	-1.09506	-1.48109	-1.49421	-1.29856	.	.	.	.	OTP82,PCMP-H12	Tetratricopeptide repeat (TPR)-like superfamily protein
AT1G08090	3.54797	4.82636	4.84828	4.39325	6.02616	6.01567	.	-1.23668	-1.21679	NRT2:1,NRT2.1	nitrate transporter 2:1
AT1G08200	1.16369	.	.	1.27787	.	.	.	.	.	AXS2	UDP-D-apiose/UDP-D-xylose synthase 2
AT1G08210	-1.31887	-1.34842	-1.24007	-1.40423	-1.53404	-1.37096	.	.	.		Eukaryotic aspartyl protease family protein
AT1G08250	2.45325	1.77408	1.34246	2.72659	1.60783	.	.	.	.	ADT6	arogenate dehydratase 6
AT1G08310	.	.	.	.	.	.	.	.	1.26184		alpha/beta-Hydrolases superfamily protein
AT1G08380	.	1.57693	1.68423	.	1.37084	1.50926	.	.	.	PSAO	photosystem I subunit O
AT1G08430	.	.	.	.	.	.	.	1.25103	.	ALMT1	aluminum-activated malate transporter 1
AT1G08550	-1.50314	.	.	-1.42918	.	.	.	.	.	NPQ1,VDE1	non-photochemical quenching 1
AT1G08570	.	.	-1.70926	.	-1.02777	-1.62414	.	.	.	ACHT4	atypical CYS HIS rich thioredoxin 4
AT1G08610	.	.	.	.	.	.	.	.	-1.29899		Pentatricopeptide repeat (PPR) superfamily protein
AT1G08630	.	-1.10675	.	.	-1.97035	.	.	.	.	THA1	threonine aldolase 1
AT1G08650	.	.	.	1.14876	.	.	.	.	.	PPCK1	phosphoenolpyruvate carboxylase kinase 1
AT1G08860	2.1237	2.92133	2.57053	.	.	.	.	1.6996	2.1151	BON3	Calcium-dependent phospholipid-binding Copine family protein
AT1G08890	.	.	2.07459	.	.	1.78558	.	.	.	SUGTL4	Major facilitator superfamily protein
AT1G08900	-2.1994	-1.32135	-1.00644	-2.537	-1.30644	.	.	.	.	SUGTL3	Major facilitator superfamily protein
AT1G08920	1.29805	1.26984	1.46067	1.5712	1.00111	1.01631	.	.	.	ESL1	ERD (early response to dehydration) six-like 1
AT1G08930	.	-1.31177	-1.37369	.	-1.30944	-1.14609	.	.	.	ERD6	Major facilitator superfamily protein
AT1G08980	-2.85387	-2.43285	-1.34711	-2.51632	-2.22043	.	.	.	.	AMI1	amidase 1
AT1G09080	2.00799	3.0807	3.81016	1.95578	2.20089	2.64795	.	.	1.11605	BIP3,MED37B	Heat shock protein 70 (Hsp 70) family protein
AT1G09090	.	-1.25811	-1.09606	.	.	.	.	-1.3862	-1.08287	RBOHB	respiratory burst oxidase-like protein
AT1G09180	3.13078	3.05271	2.64689	3.0691	2.8993	1.98504	.	.	.	ATSAR1,SARA1A	secretion-associated RAS super family 1
AT1G09190	.	-1.19607	.	.	.	.	.	.	-1.006	PCMP-E70	Tetratricopeptide repeat (TPR)-like superfamily protein
AT1G09195	-1.30357	-1.02266	.	-1.4342	-1.38074	-1.10194	.	.	.		Ppx-GppA phosphatase
AT1G09210	.	.	.	.	1.31805	1.13677	.	.	.	CRT1b,CRT2	calreticulin 1b
AT1G09220	.	.	.	-1.17985	.	.	.	.	.	PCMP-E25	Pentatricopeptide repeat (PPR) superfamily protein
AT1G09240	3.1101	2.95116	4.35484	2.92179	3.39963	3.98443	.	.	.	NAS3	nicotianamine synthase 3
AT1G09280	-1.4135	-1.38864	-1.38583	-1.49481	-1.58974	-1.51611	.	.	.	STR6	rhodanese-like domain protein
AT1G09310	2.11411	2.66089	2.76727	2.08289	2.47648	2.31061	.	.	.		plant/protein (Protein of unknown function, DUF538)
AT1G09320	.	-1.09073	.	.	.	.	.	.	.		agenet domain-containing protein
AT1G09350	4.65322	3.14093	2.79686	4.42302	2.80223	2.3369	.	.	.	GolS3	galactinol synthase 3
AT1G09390	-1.04529	.	.	.	.	.	.	.	.		GDSL-like Lipase/Acylhydrolase superfamily protein
AT1G09410	-1.61129	.	.	.	.	.	.	.	.	PCMP-H18	pentatricopeptide (PPR) repeat-containing protein
AT1G09415	.	.	.	-1.12217	.	.	.	.	.	NIMIN-3	NIM1-interacting 3
AT1G09430	.	-1.03753	.	.	.	.	.	.	.	ACLA-3	ATP-citrate lyase A-3
AT1G09460	-1.43507	-1.68239	-1.30023	-1.35168	-1.91274	-1.37342	.	.	.		Carbohydrate-binding X8 domain superfamily protein
AT1G09490	.	1.03318	1.24266	.	.	.	.	.	.		NAD(P)-binding Rossmann-fold superfamily protein
AT1G09500	3.42977	3.56877	4.88545	3.05643	2.23807	3.53216	.	1.29244	1.30644		NAD(P)-binding Rossmann-fold superfamily protein
AT1G09530	.	1.62462	2.12683	.	1.10942	1.44232	.	.	.	PIF3	phytochrome interacting factor 3
AT1G09560	.	.	-1.42654	.	.	-1.32129	.	.	.	GLP4,GLP5	germin-like protein 5
AT1G09570	-1.24226	-1.15333	-1.08466	-1.11275	-1.08932	.	.	.	.	PHYA	phytochrome A
AT1G09575	-1.92161	-2.14592	-2.29605	-1.34896	-1.6611	-1.50352	.	.	.		calcium uniporter-like protein (DUF607)
AT1G09850	.	1.04333	1.23853	.	1.17937	1.28622	.	.	.	XBCP3	xylem bark cysteine peptidase 3
AT1G09910	.	.	.	-1.11415	.	.	.	.	.		Rhamnogalacturonate lyase family protein
AT1G09932	1.92073	1.82397	1.67242	1.50047	.	.	.	.	.		Phosphoglycerate mutase family protein
AT1G09940	-1.31956	-1.11257	-1.36629	-1.3405	-1.13509	-1.33495	.	.	.	HEMA2	Glutamyl-tRNA reductase family protein
AT1G09950	2.66073	.	3.1812	3.3488	.	.	.	.	1.10853	RAS1	RESPONSE TO ABA AND SALT 1
AT1G10020	-2.41193	-2.84622	-2.60257	-1.61788	-2.02652	-2.01828	.	.	.		formin-like protein (DUF1005)
AT1G10060	.	1.06859	1.79797	.	.	1.70519	.	.	.	ATBCAT-1,BCAT-1	branched-chain amino acid transaminase 1
AT1G10070	.	-1.20306	.	.	-1.98385	.	.	.	.	BCAT2,BCAT-2	branched-chain amino acid transaminase 2
AT1G10090	.	1.51835	1.84881	1.18685	1.49218	1.59354	.	.	.		Early-responsive to dehydration stress protein (ERD4)
AT1G10095	.	.	.	.	-1.03233	.	.	.	.		Protein prenylyltransferase superfamily protein
AT1G10150	-1.01722	.	-1.07214	-1.22795	.	-1.08375	.	.	.	PP2A10	Carbohydrate-binding protein
AT1G10155	.	-1.46217	-2.17347	.	-2.50858	-3.53019	.	.	.	ATPP2-A10,PP2-A10	phloem protein 2-A10
AT1G10220	.	.	.	.	.	.	.	.	1.06168		ZCF37
AT1G10270	.	.	.	1.14131	.	.	.	.	.	GRP23	glutamine-rich protein 23
AT1G10310	.	.	1.07509	.	.	.	.	.	.		NAD(P)-binding Rossmann-fold superfamily protein
AT1G10370	4.57222	3.39433	2.3907	4.4796	3.27856	1.89002	.	.	.	ERD9,GSTU17	Glutathione S-transferase family protein
AT1G10410	.	.	1.00753	.	.	.	.	.	.		CW14 protein (DUF1336)
AT1G10470	.	-1.18558	-1.24855	.	.	.	.	.	-1.13431	ARR4	response regulator 4
AT1G10480	1.42799	1.00393	1.3	1.63954	1.40111	.	.	.	.	ZFP5	zinc finger protein 5
AT1G10490	.	.	.	.	.	.	.	.	-1.06297		GNAT acetyltransferase (DUF699)
AT1G10530	1.40508	.	.	1.70753	.	.	.	.	.		D-ribose-binding periplasmic protein
AT1G10550	-1.05206	-1.53001	-1.27313	.	.	-1.23848	.	.	.	XTH33	xyloglucan:xyloglucosyl transferase 33
AT1G10585	3.83319	2.39751	2.56902	3.89377	1.67643	2.31828	.	.	.	BHLH167	basic helix-loop-helix (bHLH) DNA-binding superfamily protein
AT1G10640	2.22474	2.02355	1.35982	1.81027	1.52789	.	.	.	.		Pectin lyase-like superfamily protein
AT1G10657	1.26494	1.89316	1.74436	.	1.34273	1.07554	.	.	.		transmembrane protein
AT1G10660	-1.12671	-1.28513	-1.49779	-1.28815	-1.38457	-1.54361	.	.	.		transmembrane protein
AT1G10740	-1.18246	-1.81513	-2.3667	-1.3332	-1.88335	-2.29546	.	.	.		alpha/beta-Hydrolases superfamily protein
AT1G10760	1.06524	2.11832	3.43552	.	1.66594	2.90185	.	.	.	GWD1,SEX1	Pyruvate phosphate dikinase, PEP/pyruvate binding domain-containing protein
AT1G10790	.	.	1.01317	.	.	.	.	.	.		hydroxyproline-rich glycoprotein family protein
AT1G10840	.	-1.00322	-1.06066	.	.	.	.	.	.	TIF3H1	translation initiation factor 3 subunit H1
AT1G10900	1.49632	1.20591	1.01171	1.44703	1.21427	.	.	.	.	PIP5K7	Phosphatidylinositol-4-phosphate 5-kinase family protein
AT1G10930	.	.	.	.	.	1.04495	.	.	.	RECQ4A,RECQL4A	DNA helicase (RECQl4A)
AT1G10960	1.9074	1.04801	.	1.92315	.	.	.	.	.	FD1	ferredoxin 1
AT1G10990	-1.26885	-1.48422	-1.32398	-1.66787	-1.29095	.	.	.	.		transmembrane protein
AT1G11000	.	.	.	-1.20332	-1.1794	.	.	.	.	MLO4	Seven transmembrane MLO family protein
AT1G11070	-1.50768	.	.	-1.59153	.	.	.	.	.		hydroxyproline-rich glycoprotein family protein
AT1G11090	.	.	1.0623	.	.	.	.	.	.		alpha/beta-Hydrolases superfamily protein
AT1G11120	.	.	-1.12343	.	.	.	.	.	.		CTTNBP 2 amino-terminal-like protein
AT1G11160	.	.	.	.	.	1.07766	.	.	.		Transducin/WD40 repeat-like superfamily protein
AT1G11180	.	.	.	-1.02873	.	.	.	.	.	SCAMP2	Secretory carrier membrane protein (SCAMP) family protein
AT1G11210	2.16179	1.80789	4.74221	1.7199	.	3.26312	.	1.24312	1.42921		cotton fiber protein, putative (DUF761)
AT1G11260	-2.79154	-2.96703	-2.88899	-2.66868	-3.02747	-2.50457	.	.	.	STP1	sugar transporter 1
AT1G11300	.	1.51325	1.72375	.	.	1.07984	.	.	.		G-type lectin S-receptor-like Serine/Threonine-kinase
AT1G11303	-1.3483	.	.	-1.33007	.	.	.	.	.		G-type lectin S-receptor-like Serine/Threonine-kinase
AT1G11340	-1.25233	.	-1.08445	.	-1.18024	.	.	.	.	RKS1	G-type lectin S-receptor-like Serine/Threonine-kinase
AT1G11350	-1.6777	-1.01166	.	-1.5781	.	.	.	.	.	SD113,SD1-13	S-domain-1 13
AT1G11380	-1.81458	-2.13237	-1.74748	-1.62021	-1.86819	-2.02401	.	.	.		PLAC8 family protein
AT1G11400	.	-1.03376	-1.04321	.	-1.22592	-1.34848	.	.	.	PYM	partner of Y14-MAGO
AT1G11410	1.07777	1.07664	.	1.01796	.	.	.	.	.		S-locus lectin protein kinase family protein
AT1G11460	.	-1.3441	-1.9541	.	.	-1.9169	.	.	.	UMAMIT26	nodulin MtN21 /EamA-like transporter family protein
AT1G11500	-1.73044	.	.	-1.15122	-1.37691	.	.	.	.		transmembrane protein, putative (DUF1218)
AT1G11530	-2.60239	-2.46524	-1.98335	-2.53433	-2.43569	-1.87596	.	.	.	CXXS1	C-terminal cysteine residue is changed to a serine 1
AT1G11545	-1.70728	-1.52753	-1.82256	-1.0179	.	.	.	.	-1.21917	XTH8	xyloglucan endotransglucosylase/hydrolase 8
AT1G11600	1.3289	1.32661	1.4578	1.13449	1.01933	1.17335	.	.	.	CYP77B1	cytochrome P450, family 77, subfamily B, polypeptide 1
AT1G11655	.	.	.	.	.	.	.	.	-2.87439		hypothetical protein
AT1G11684	.	.	6.69762	.	.	.	.	.	2.4049		hypothetical protein
AT1G11700	1.25046	1.85872	1.79888	1.51898	1.60436	1.19412	.	.	.		senescence regulator (Protein of unknown function, DUF584)
AT1G11740	-1.15524	-1.19557	-1.16513	-1.56191	-1.04568	.	.	.	.		ankyrin repeat family protein
AT1G11780	.	-1.07702	.	.	.	.	.	.	.		oxidoreductase, 2OG-Fe(II) oxygenase family protein
AT1G11790	1.40863	.	1.05337	1.30525	.	.	.	.	.	ADT1	arogenate dehydratase 1
AT1G11820	.	.	-1.25026	.	.	.	.	.	.		O-Glycosyl hydrolases family 17 protein
AT1G11840	.	1.51665	1.65541	.	1.45234	1.45826	.	.	.	ATGLX1,GLX1	glyoxalase/bleomycin resistance protein/dioxygenase superfamily protein
AT1G11920	.	.	.	.	.	1.50843	.	.	.		Pectin lyase-like superfamily protein
AT1G12010	.	-1.74239	-1.26711	.	-2.02238	-1.80309	.	.	.		2-oxoglutarate (2OG) and Fe(II)-dependent oxygenase superfamily protein
AT1G12020	.	-1.06728	-1.23809	.	.	.	.	.	.		hypothetical protein
AT1G12030	2.32823	.	2.42198	2.56693	.	2.13147	.	.	.		phosphoenolpyruvate carboxylase, putative (DUF506)
AT1G12050	.	.	1.32555	.	.	.	.	.	.		fumarylacetoacetase
AT1G12070	-1.14505	-1.52455	-2.32893	.	-1.36136	-1.82223	.	.	.		Immunoglobulin E-set superfamily protein
AT1G12090	1.2647	2.46173	2.68222	1.13492	2.15129	2.52887	.	.	.	ELP	extensin-like protein
AT1G12110	1.36446	1.07596	.	1.67485	1.37923	1.19012	.	.	.	NPF6.3,NRT1.1	nitrate transporter 1.1
AT1G12140	1.09782	1.1305	1.20562	.	.	1.02205	.	.	.	FMO GS-OX5,FMOGS-OX5	flavin-monooxygenase glucosinolate S-oxygenase 5
AT1G12200	.	1.05401	.	.	.	.	.	.	.	FMO	Flavin-binding monooxygenase family protein
AT1G12220	-1.09076	.	.	-1.11326	.	.	.	.	.	RPS5	Disease resistance protein (CC-NBS-LRR class) family
AT1G12240	.	.	-1.19749	.	.	.	.	.	.	ATBETAFRUCT4,BFRUCT4	Glycosyl hydrolases family 32 protein
AT1G12280	-1.27244	.	.	-1.28349	-1.25709	-1.23742	.	.	.	SUMM2	LRR and NB-ARC domains-containing disease resistance protein
AT1G12390	.	.	.	.	-1.136	-1.20561	.	.	.		Cornichon family protein
[truncated: 6,592 more rows]

## Sheet: S7
Supplementary Dataset S7. Summary of DEGs in S. viridis and A. thaliana under TORC repression.
[truncated: 20 more rows]

[truncated: 2 more sheets: S8, S9]
